# Supplementary material for: Strategies of Environmental Adaptation in the Haloarchaeal Genera Haloarcula and Natrinema
Source: Microorganisms. 2025 Mar 27;13(4):761. doi: 10.3390/microorganisms13040761 (PMC12029414; doi:10.3390/microorganisms13040761)
Supplement: Supplementary file 1 [file microorganisms-13-00761-s001.zip]

Archive with 2 entries (2 files):
- Supplementary_Material.pdf
- Supplementary_Table_S2.xlsx
