# Supplementary material for: Strategies of Environmental Adaptation in the Haloarchaeal Genera Haloarcula and Natrinema
Source: Microorganisms. 2025 Mar 27;13(4):761. doi: 10.3390/microorganisms13040761 (PMC12029414; doi:10.3390/microorganisms13040761)
Supplement: Supplementary file 1 [file microorganisms-13-00761-s001.zip › Supplementary_Table_S2.xlsx]

## Sheet: Haloarcula
Supplementary Table S2A. Overview of KEGG Modules and KEGG Orthology (KO) numbers and their associated definitions as annotated within the genomes of Haloarcula species. Ortholog copy numbers are visually represented using a color-coded scheme. "+" indicates the presence of a metabolic pathway, while "−" denotes its absence.
		H. saliterrae S1CR25-12T	H. onubensis S3CR25-11T	H. laminariae LYG-108T	H. rara SHR3T	H. salinisoli F24AT	H. marina DT1T	H. pellucida CECT 7537T	H. rubra F13T	H. litorea GDY20T	H. amylovorans LR21T	H. limicola JCM 18640T	H. nitratireducens F27T	H. pelagica YJ-61-ST	H. halophila DFY41T	H. halobia XH51T	H. ordinaria ZS-22-S1T	H. salina JCM 18369T	H. terrestris S1AR25-5AT	H. mannanilytica MD130-1T	H. vallismortis ATCC 29715T	H. amylolytica JCM 13557T	H. hispanica ATCC 33960T	H. marismortui ATCC 43049T	H. japonica DSM 6131T	H. sebkhae JCM 19018T	H. argentinensis DSM 12282T
Carbohydrate metabolism
KEGG Module	Definition
M00001	Glycolysis (Embden-Meyerhof pathway), glucose => pyruvate	-	-	-	-	-	-	-	-	-	-	-	-	-	-	-	-	-		-	-	-	-	-	-	-	-
M00002	Glycolysis, core module involving three-carbon compounds	+	+	+	+	+	+	+	+	+	+	+	+	+	+	+	+	-	+	+	+	+	+	+	+	+	+
M00003	Gluconeogenesis, oxaloacetate => fructose-6P	-	-	+	+	+	-	-	+	-	-	-	-	-	-	-		+	+	+	-	-	-	-	-	-	-
M00307	Pyruvate oxidation, pyruvate => acetyl-CoA	+	+	-	+	+	+	+	+	+	+	+	+	-	-	+	+	+	+	+	+	+	+	+	+	+	+
M00009	Citrate cycle (TCA cycle, Krebs cycle)	+	+	-	-	+	-	-	+	+	+	-	+	-	-	+	-	-	+	+	-	-	-	+	+	-	-
M00010	Citrate cycle, first carbon oxidation, oxaloacetate => 2-oxoglutarate	+	+	-	-	+	-	-	+	+	+	-	+	-	-	+	-	-	+	+	-	-	-	+	+	-	-
M00011	Citrate cycle, second carbon oxidation, 2-oxoglutarate => oxaloacetate	+	+	+	+	+	+	+	+	+	+	+	+	+	+	+	+	+	+	+	+	+	+	+	+	+	+
M00006	Pentose phosphate pathway, oxidative phase, glucose 6P => ribulose 5P	-	-	-	-	-	-	-	+	-	+	+	-	-	-	-	-	-	-	-	-	-	-	-	-	-	-
M00007	Pentose phosphate pathway, non-oxidative phase, fructose 6P	-	-	-	-	-	-	-	-	+	-	-	-	-	-	-	-	-	-	-	-	-	-	-	-	-	-
M00005	PRPP biosynthesis, ribose 5P => PRPP	+	+	+	+	+	+	+	+	+	+	+	+	+	+	+	+	+	+	+	+	+	+	+	+	+	+
M00308	Semi-phosphorylative Entner-Doudoroff pathway, gluconate => glycerate-3P	+	+	+	+	+	+	+	+	+	+	+	+	+	+	+	+	+	+	+	+	+	+	+	+	+	+
Other carbohydrate metabolism
KEGG Module	Definition
M00549	Nucleotide sugar biosynthesis, glucose => UDP-glucose	-	-	-	-	-	-	-	-	-	-	-	-		-	-	-	-	-	-	-	-	-	-	-	-	-
M00741	Propanoyl-CoA metabolism, propanoyl-CoA => succinyl-CoA	+	+	+	+	+	+	+	+	+	+	+	+	+	+	+	+	+	+	+	+	+	+	+	+	+	+
M00968	Pentose bisphosphate pathway (nucleoside degradation), archaea, nucleoside/NMP => 3-PGA/glycerone phosphate	+	-	-	+	+	-	-	-	-	-	-	-	-	-	-	+	-	-	-	-	-	-	-	-	-	-
Biosynthesis of polyhydroxyalkanoates (PHAs)
KEGG ID	Definition
K03821	phaC, phbC; poly[(R)-3-hydroxyalkanoate] polymerase subunit PhaC [EC:2.3.1.304]	1	2	1	1	1	1	1	2	2	1	1	4	1	1	1	1	1	2	1	1	1	1	1	1	1	1		18
K22881	phaE; poly[(R)-3-hydroxyalkanoate] polymerase subunit PhaE	1	1	1	1	1	1	1	1	1	1	1	1	1	1	1	1	1	1	1	1	1	1	1	1	1	1		17
Glycerol-3-Phosphate (G3P) pathway																													16
KEGG ID	Definition																												15
K00864	glpK, GK; glycerol kinase [EC:2.7.1.30]	2	4	1	2	3	1	1	2	2	2	2	2	1	1	1	1	1	1	1	1	1	1	1	1	1	1		13
K00111	glpA, glpD; glycerol-3-phosphate dehydrogenase [EC:1.1.5.3]	2	3	2	3	3	1	2	2	2	2	2	2	2	1	1	1	1	2	2	2	2	2	2	2	2	2		12
K00112	glpB; glycerol-3-phosphate dehydrogenase subunit B [EC:1.1.5.3]	1	2	1	1	1	1	1	1	1	1	1	1	1	1	1	1	1	1	1	1	1	1	1	1	1	1		11
K00113	glpC; glycerol-3-phosphate dehydrogenase subunit C	1	2	1	1	1	1	1	1	1	1	1	1	1	1	1	1	1	1	1	1	1	1	1	1	1	1		10
Phosphotransferase system (PTS)																													9
KEGG ID	Definition																												8
K08483	ptsI; phosphoenolpyruvate-protein phosphotransferase (PTS system enzyme I) [EC:2.7.3.9]	1	1	1	1	1	2	2	2	1	3	2	2	1	0	0	0	1	1	1	1	1	1	1	1	0	1		7
K02784	ptsH; phosphocarrier protein HPr	2	2	2	2	2	2	2	2	1	3	2	2	1	0	0	0	1	1	1	1	1	1	1	1	0	1		6
K02768	fruB; fructose PTS system EIIA component [EC:2.7.1.202]	1	1	1	2	1	1	1	1	0	1	1	1	0	0	0	0	1	1	1	1	1	1	1	1	0	1		5
K02769	fruAb; fructose PTS system EIIB component [EC:2.7.1.202]	1	1	1	2	1	1	1	1	0	1	1	1	0	0	0	0	1	1	1	1	1	1	1	1	0	1		4
K02770	fruA; fructose PTS system EIIBC or EIIC component [EC:2.7.1.202]	1	1	1	2	1	1	2	1	0	2	1	2	0	0	0	0	1	1	1	1	1	1	0	1	0	1		3
K00882	fruK; 1-phosphofructokinase [EC:2.7.1.56]	2	2	1	3	2	1	2	1	1	1	1	1	1	1	1	1	1	1	1	1	1	1	1	1	1	1		2
K02775	gatC, sgcC; galactitol PTS system EIIC component	0	0	0	0	0	1	0	0	0	1	0	0	0	0	0	0	0	0	0	0	0	0	0	0	0	0		1
K02773	gatA, sgcA; galactitol PTS system EIIA component [EC:2.7.1.200]	0	0	0	0	0	0	0	0	0	1	0	0	0	0	0	0	0	0	0	0	0	0	0	0	0	0		0
K02774	gatB, sgcB; galactitol PTS system EIIB component [EC:2.7.1.200]	0	0	0	0	0	0	0	0	0	1	0	0	0	0	0	0	0	0	0	0	0	0	0	0	0	0
Nitrogen metabolism
KEGG ID	Definition
K01455	formamidase [EC:3.5.1.49]	0	0	0	0	0	0	0	0	0	0	0	0	0	0	0	0	0	0	0	1	0	0	1	1	1	1
K02575	NRT2, narK, nrtP, nasA; MFS transporter, NNP family, nitrate/nitrite transporter	2	1	0	0	2	1	1	1	1	1	1	1	1	1	0	0	1	1	2	1	1	1	1	2	1	1
K00372	nasC, nasA; assimilatory nitrate reductase catalytic subunit [EC:1.7.99.-]	2	2	0	0	2	2	1	2	1	2	2	2	2	2	0	0	2	1	1	1	1	1	1	1	1	1
K00366	nirA; ferredoxin-nitrite reductase [EC:1.7.7.1]	2	2	2	2	2	2	3	2	2	3	3	3	2	2	1	1	3	3	3	2	2	1	2	3	2	2
K04561	norB; nitric oxide reductase subunit B [EC:1.7.2.5]	0	0	1	0	0	1	1	1	1	1	0	1	2	1	0	1	1	1	1	1	1	1	1	1	1	1
K03320	amt, AMT, MEP; ammonium transporter, Amt family	1	1	1	1	1	2	2	1	1	1	1	1	1	2	1	1	1	1	1	1	1	1	1	1	1	1
K00261	GLUD1_2, gdhA; glutamate dehydrogenase (NAD(P)+) [EC:1.4.1.3]	1	1	2	1	1	1	2	1	1	3	3	5	3	1	2	1	5	1	1	4	4	4	3	4	4	4
K01915	glnA, GLUL; glutamine synthetase [EC:6.3.1.2]	1	1	1	1	1	1	1	1	1	2	2	1	1	1	1	1	2	1	1	1	1	1	1	1	1	1
K00284	GLU, gltS; glutamate synthase (ferredoxin) [EC:1.4.7.1]	1	1	1	1	1	1	2	2	1	1	1	1	1	1	1	1	1	1	1	1	1	1	1	1	1	1
K01430	ureA; urease subunit gamma [EC:3.5.1.5]	1	0	0	0	1	1	1	1	0	1	1	1	1	1	0	1	1	1	1	1	1	1	1	1	1	1
K01429	ureB; urease subunit beta [EC:3.5.1.5]	1	0	0	0	1	1	1	1	0	1	1	1	1	1	1	2	1	1	1	1	1	1	1	1	1	1
K01428	ureC; urease subunit alpha [EC:3.5.1.5]	1	0	0	0	1	1	1	1	0	1	1	1	1	1	0	2	1	1	1	1	1	1	1	1	1	1
K03190	ureD, ureH; urease accessory protein	1	0	0	0	1	1	1	1	0	1	1	1	1	1	0	1	1	1	1	1	1	1	1	1	1	1
K03187	ureE; urease accessory protein	1	0	0	0	1	1	1	1	0	1	1	1	1	1	1	1	1	1	1	1	1	1	1	1	1	1
K03188	ureF; urease accessory protein	1	0	0	0	1	1	1	1	0	1	1	1	1	1	0	1	1	1	1	1	1	1	1	1	1	1
K03189	ureG; urease accessory protein	1	0	0	0	1	1	1	1	0	1	1	1	1	1	0	1	1	1	1	1	1	1	1	1	1	1
K01673	cynT, can; carbonic anhydrase [EC:4.2.1.1]	2	1	2	1	2	2	2	2	2	1	1	1	2	1	1	2	2	2	2	2	1	1	2	2	2	2
K00368	nirK; nitrite reductase (NO-forming) [EC:1.7.2.1]	0	0	1	0	1	1	1	1	1	1	1	1	1	1	0	1	1	1	1	1	1	1	1	1	1	1
K00370	narG, narZ, nxrA; nitrate reductase / nitrite oxidoreductase, alpha subunit [EC:1.7.5.1 1.7.99.-]	1	1	0	0	1	0	1	2	2	1	1	1	2	2	1	0	1	1	2	1	2	2	1	2	1	1
K00371	narH, narY, nxrB; nitrate reductase / nitrite oxidoreductase, beta subunit [EC:1.7.5.1 1.7.99.-]	1	1	0	0	1	0	1	2	2	1	1	1	2	2	1	0	1	1	2	1	2	2	1	2	1	1
K00376	nosZ; nitrous-oxide reductase [EC:1.7.2.4]	0	0	0	0	0	0	1	0	0	1	1	1	0	0	1	0	1	1	1	1	1	1	1	1	1	1
K07218	nosD; nitrous oxidase accessory protein	0	0	0	1	0	0	1	0	0	2	1	1	1	2	2	1	2	2	1	2	2	2	2	2	2	2
K19341	nosY; Cu-processing system permease protein	0	0	0	1	0	0	1	0	0	2	1	2	1	2	2	1	2	2	1	2	2	2	2	2	2	2
K19340	nosF; Cu-processing system ATP-binding protein	0	0	0	2	0	0	1	0	0	3	1	1	2	4	3	2	3	3	1	3	3	3	3	3	3	3
K00459	ncd2, npd; nitronate monooxygenase [EC:1.13.12.16]	0	1	0	0	0	0	0	0	0	0	0	0	1	1	0	0	1	1	1	1	1	1	1	1	1	1
K01501	nitrilase [EC:3.5.5.1]	0	0	0	0	0	0	0	0	0	0	0	0	0	0	0	1	0	0	0	1	1	1	1	1	0	1
K01725	cynS; cyanate lyase [EC:4.2.1.104]	0	0	0	0	1	0	0	0	0	0	0	0	0	0	0	0	0	0	0	0	0	0	0	0	0	0
Rhodopsins and associated regulators
KEGG ID	Definition
K04641	bop; bacteriorhodopsin	1	1	1	1	1	0	1	1	1	0	0	1	1	2	1	1	1	1	1	2	1	1	2	1	1	1
K21817	blh; beta-carotene 15,15'-dioxygenase [EC:1.13.11.63]	1	1	2	2	1	0	1	2	2	0	0	1	2	2	2	2	1	1	2	2	2	2	2	2	2	2
K04642	hop; halorhodopsin	1	1	1	1	1	0	0	1	1	0	0	0	1	1	1	1	1	1	1	1	1	1	1	1	0	1
K06930	bat; HTH-type transcriptional regulator, bacterioopsin transcriptional activator and related proteins	5	5	5	5	3	4	7	7	6	6	5	6	4	4	4	2	5	3	3	4	4	4	4	4	4	4
K04643	sop; sensory rhodopsin	0	1	1	1	1	0	1	1	2	0	0	0	1	1	2	1	1	1	1	2	1	1	3	1	2	1
K03406	methyl-accepting chemotaxis protein | (GenBank) Halobacterial transducer protein	4	7	9	8	5	5	13	8	7	5	3	5	11	13	7	4	8	8	9	11	11	11	11	9	13	10
ABC transporters
KEGG ID	Definition
K02040	pstS; phosphate transport system substrate-binding protein	3	2	2	2	3	2	2	2	1	2	2	2	2	2	1	1	2	2	2	2	2	2	2	2	2	2
K02038	pstA; phosphate transport system permease protein	2	2	1	1	2	2	2	2	1	2	1	1	2	2	1	1	2	2	2	2	2	2	2	2	2	2
K02036	pstB; phosphate transport system ATP-binding protein [EC:7.3.2.1]	2	2	2	2	2	2	2	2	1	2	1	1	2	2	1	1	2	2	2	2	2	2	2	2	2	2
K02037	pstC; phosphate transport system permease protein	2	2	2	1	2	2	1	2	1	2	1	1	2	2	1	1	2	2	2	2	2	2	2	2	2	2
K02044	phnD; phosphonate transport system substrate-binding protein	0	0	1	0	0	0	1	0	1	0	0	0	2	2	0	0	1	1	2	2	1	1	2	1	2	2
K02042	phnE; phosphonate transport system permease protein	0	0	1	0	0	0	1	0	1	0	0	0	3	2	0	0	1	1	2	3	2	2	3	1	3	3
K02041	phnC; phosphonate transport system ATP-binding protei	0	0	1	0	0	0	1	0	1	0	0	0	2	2	0	0	1	1	2	2	1	1	2	1	2	2
K17315	gtsA, glcE; glucose/mannose transport system substrate-binding protein	1	2	2	0	0	4	2	2	4	2	3	3	3	3	0	1	2	1	1	1	1	1	1	1	1	1
K17316	gtsB, glcF; glucose/mannose transport system permease protein	1	1	1	0	0	2	1	1	1	1	1	1	1	1	0	1	1	1	1	1	1	1	1	1	1	1
K17317	gtsC, glcG; glucose/mannose transport system permease protein	1	1	1	0	0	2	1	1	1	1	1	1	1	1	0	1	1	1	1	1	1	1	1	1	1	1
K05813	ugpB; sn-glycerol 3-phosphate transport system substrate-binding protein	0	0	0	0	0	0	0	1	1	0	0	0	1	3	0	0	0	0	0	1	1	1	1	1	1	1
K05814	ugpA; sn-glycerol 3-phosphate transport system permease protein	0	0	0	0	0	0	0	1	1	0	0	0	1	2	0	0	0	0	0	1	1	1	1	1	1	1
K05815	ugpE; sn-glycerol 3-phosphate transport system permease protein	0	0	0	0	0	0	0	1	1	0	0	0	1	2	0	0	0	0	0	1	1	1	1	1	1	1
K05816	ugpC; sn-glycerol 3-phosphate transport system ATP-binding protein [EC:7.6.2.10]	0	0	0	0	0	0	0	1	1	0	0	0	1	3	1	0	0	0	0	1	1	1	1	1	1	1
K15770	cycB, ganO, mdxE; arabinogalactan oligomer / maltooligosaccharide transport system substrate-binding protein	0	0	0	0	0	1	1	1	1	2	1	1	1	1	0	0	1	0	1	1	1	1	1	1	1	1
K15771	ganP, mdxF; arabinogalactan oligomer / maltooligosaccharide transport system permease protein	0	0	0	0	0	1	2	2	1	2	1	1	1	1	0	0	1	0	1	1	1	1	1	1	1	1
K15772	ganQ, mdxG; arabinogalactan oligomer / maltooligosaccharide transport system permease protein	0	0	0	0	0	1	1	1	1	2	1	1	1	1	0	0	1	0	1	1	1	1	1	1	1	1
K10112	msmX, msmK, malK, sugC, ggtA, msiK; multiple sugar transport system ATP-binding protein [EC:7.5.2.-]	5	6	7	1	1	15	13	14	9	18	15	10	17	16	3	5	15	12	12	6	7	6	7	13	7	6
K15553	ssuA; sulfonate transport system substrate-binding protein	1	1	1	1	0	1	0	1	1	0	0	0	1	4	1	1	2	0	2	0	1	0	0	1	1	1
K15554	ssuC; sulfonate transport system permease protein	1	0	1	1	0	1	0	1	1	0	0	2	1	4	1	1	4	0	2	0	1	0	0	1	1	1
K15555	ssuB; sulfonate transport system ATP-binding protein	1	0	1	1	0	1	0	1	1	0	0	0	2	4	1	1	3	0	2	0	1	0	0	1	1	1
K05772	tupA, vupA; tungstate transport system substrate-binding protein	0	0	0	0	0	0	0	0	0	0	0	0	0	0	2	0	0	1	1	1	1	1	1	1	1	1
K05773	tupB, vupB; tungstate transport system permease protein	0	0	0	0	0	0	0	0	0	0	0	0	0	0	1	0	0	1	1	1	1	1	1	1	1	1
K06857	tupC, vupC; tungstate transport system ATP-binding protein [EC:7.3.2.6]	0	0	0	0	0	0	0	0	0	0	0	0	0	0	1	0	0	1	1	1	1	1	1	1	1	1
K11069	potD; spermidine/putrescine transport system substrate-binding protein	0	0	0	0	0	0	0	0	0	2	2	2	0	0	0	0	2	0	0	1	1	0	2	0	0	0
K11070	potC; spermidine/putrescine transport system permease protein	1	0	0	0	0	0	0	0	0	1	1	2	0	0	0	0	2	0	0	1	1	0	2	0	0	0
K11071	potB; spermidine/putrescine transport system permease protein	1	0	0	0	0	0	0	0	0	1	1	3	0	0	0	0	2	0	0	1	1	0	1	0	0	0
K11072	potA; spermidine/putrescine transport system ATP-bin	0	0	0	0	0	0	0	0	0	1	2	1	0	0	0	0	1	0	0	1	1	0	2	0	0	0
K11959	urtA; urea transport system substrate-binding protein	1	0	0	0	1	1	1	1	0	1	1	1	1	1	0	2	1	1	2	1	1	1	1	1	1	1
K11960	urtB; urea transport system permease protein	1	0	0	0	1	1	1	1	0	1	1	1	1	1	0	1	1	1	1	1	1	1	1	1	1	1
K11961	urtC; urea transport system permease protein	1	0	0	0	1	1	1	1	0	1	1	1	1	1	0	1	1	1	1	1	1	1	1	1	1	1
K11962	urtD; urea transport system ATP-binding protein	1	0	0	0	1	1	1	1	0	1	1	1	1	1	0	1	1	1	1	1	1	1	1	1	1	1
K11963	urtE; urea transport system ATP-binding protein	1	0	0	0	1	1	1	1	0	1	1	1	1	1	0	1	1	1	1	1	1	1	1	1	1	1
K09815	znuA; zinc transport system substrate-binding protein	2	0	0	2	2	1	1	1	0	0	1	1	1	0	1	1	1	2	2	1	1	1	1	1	0	1
K09816	znuB; zinc transport system permease protein	2	0	0	3	2	1	1	1	0	0	1	1	1	1	1	1	1	2	2	1	1	1	1	1	0	1
K09817	znuC; zinc transport system ATP-binding protein [EC:7.2.2.20]	2	0	0	3	2	1	1	1	0	0	1	1	1	1	1	1	1	2	2	1	1	1	1	1	0	1
K02009	cbiN; cobalt/nickel transport protein	1	0	0	0	0	0	1	0	0	1	1	1	1	1	0	0	1	1	1	1	1	1	1	1	1	1
K02007	cbiM; cobalt/nickel transport system permease protein	2	0	0	0	0	0	1	0	0	1	1	1	2	3	0	0	2	1	2	1	1	1	1	1	1	1
K02008	cbiQ; cobalt/nickel transport system permease protein	2	0	0	0	0	0	1	0	0	1	1	1	2	2	0	0	2	1	2	1	1	1	1	1	1	1
K02006	cbiO; cobalt/nickel transport system ATP-binding protein	2	0	0	0	0	0	1	0	0	1	1	1	2	3	0	0	2	1	2	1	1	1	1	1	1	1
Thiamine biosynthesis
KEGG ID	Definition
K03147	thiC; phosphomethylpyrimidine synthase [EC:4.1.99.17]	0	0	0	1	1	0	1	1	0	1	1	1	0	1	0	0	1	1	1	1	1	1	1	1	1	1
K03151	thiI; tRNA uracil 4-sulfurtransferase [EC:2.8.1.4]	1	1	1	1	1	1	1	1	1	1	1	1	0	0	1	1	1	1	2	1	1	1	1	1	1	1
K22699	thi4; sulfide-dependent adenosine diphosphate thiazole synthase [EC:2.4.2.59]	1	1	1	1	1	1	1	1	1	1	1	1	1	1	1	1	1	1	1	1	1	1	1	1	1	1
K00878	thiM; hydroxyethylthiazole kinase [EC:2.7.1.50]	0	0	0	0	0	0	0	0	0	0	0	0	0	0	0	0	0	0	0	0	0	0	0	1	1	0
K00788	thiE; thiamine-phosphate pyrophosphorylase [EC:2.5.1.3]	1	1	1	1	1	1	1	1	1	1	1	1	1	1	1	1	1	1	1	1	1	1	1	1	1	1
K00946	thiL; thiamine-monophosphate kinase [EC:2.7.4.16]	1	1	2	1	1	1	1	1	1	1	1	1	1	1	1	1	1	1	1	1	1	1	1	1	1	1
K00939	adk, AK; adenylate kinase [EC:2.7.4.3]	2	2	1	1	1	1	1	1	1	1	1	3	1	1	1	1	1	2	1	1	1	1	1	1	1	1
K03707	tenA; thiaminase (transcriptional activator TenA) [EC:3.5.99.2]	2	1	1	2	2	2	2	2	2	2	2	2	0	0	1	1	2	2	2	2	2	2	2	2	2	2
K02064	thiB, tbpA; thiamine transport system substrate-binding protein	1	1	1	1	1	1	1	1	1	1	1	1	1	1	1	1	1	1	1	1	1	1	1	1	1	1
K02063	thiP; thiamine transport system permease protein	1	1	1	0	1	1	1	1	1	1	1	1	1	1	1	1	1	1	1	1	1	1	1	1	1	1
K02062	thiQ; thiamine transport system ATP-binding protein [EC:7.6.2.15]	1	1	1	1	1	2	2	2	1	1	1	1	1	2	1	1	1	1	1	1	1	1	1	1	1	1
K22206	thiR; XRE family transcriptional regulator, thiamine biosynthesis regulator	2	2	2	2	2	2	2	2	2	2	2	2	1	1	1	1	2	2	2	2	2	2	2	2	2	2
K01933	purM; phosphoribosylformylglycinamidine cyclo-ligase [EC:6.3.3.1]	1	1	1	1	1	1	1	1	1	1	1	1	1	1	1	1	1	1	1	1	1	1	1	1	1	1
K03154	thiS; sulfur carrier protein	1	1	1	1	1	1	1	1	1	1	1	1	1	1	1	1	1	1	1	1	1	0	1	1	1	1
K21219	thiDN; hydroxymethylpyrimidine kinase / phosphomethylpyrimidine kinase / thiamine-phosphate diphosphorylase	1	1	1	1	1	1	1	1	1	1	1	1	1	1	1	1	1	1	1	1	1	1	1	1	1	1
K04487	iscS, NFS1; cysteine desulfurase [EC:2.8.1.7]	0	0	0	0	0	0	0	0	0	0	0	0	0	0	0	0	0	1	0	0	0	0	0	0	0	0
K01077	phoA, phoB; alkaline phosphatase [EC:3.1.3.1]	0	0	0	0	0	0	0	0	0	0	0	0	0	0	0	0	0	1	0	0	0	0	0	0	1	0
Heavy metal resistance
KEGG ID	Definition
K03325	ACR3, arsB; arsenite transporter	2	2	2	1	2	0	0	1	0	1	0	1	1	3	1	0	1	1	0	1	0	0	0	0	0	0
K03741	arsC; arsenate reductase (thioredoxin) [EC:1.20.4.4]	1	1	1	1	1	1	2	1	1	2	1	2	1	1	2	1	2	1	1	1	2	1	1	1	1	0
K07755	AS3MT, arsM; arsenite methyltransferase [EC:2.1.1.137]	1	1	1	0	0	0	2	1	0	3	0	3	1	0	1	0	1	0	0	0	0	0	0	0	0	0
K07721	ArsR family transcriptional regulator	1	1	1	1	1	1	1	1	1	1	1	1	1	1	1	1	1	1	1	1	1	1	1	1	1	1
K01551	arsA, ASNA1, GET3; arsenite/tail-anchored protein-transporting ATPase [EC:7.3.2.7 7.3.-.-]	2	2	2	2	2	2	2	2	2	2	2	2	1	1	2	2	2	2	2	3	3	2	2	2	2	3
K16264	czcD, zitB; cobalt-zinc-cadmium efflux system protein	1	1	2	0	1	0	0	3	0	2	0	3	0	0	0	0	0	1	1	0	0	0	1	1	0	0
K01534	zntA; Zn2+/Cd2+-exporting ATPase [EC:7.2.2.12 7.2.2.21]	5	5	4	1	5	2	1	7	2	8	2	9	1	1	2	2	3	4	4	2	4	3	5	4	1	1
K07213	ATOX1, ATX1, copZ, golB; copper chaperone	1	1	1	0	1	0	0	0	0	0	1	2	0	0	0	0	0	0	0	1	1	1	1	1	1	1
K17686	P-type Cu+ transporter [EC:7.2.2.8] | copA; copper (cu2+)-exporting ATPase	2	4	3	1	3	1	1	4	3	3	1	4	1	1	2	1	1	3	2	1	1	1	2	3	1	1
K00520	merA; mercuric reductase [EC:1.16.1.1]	0	1	1	0	0	0	0	2	0	1	0	2	0	0	0	0	0	1	0	0	0	0	0	1	0	0
K21903	cadC, smtB; ArsR family transcriptional regulator, lead/cadmium/zinc/bismuth-responsive transcriptional repressor	0	0	0	0	0	0	0	0	0	0	0	0	0	0	0	0	0	0	0	0	0	0	0	0	0	0
K22552	mmcO; multicopper oxidase [EC:1.16.3.1]	1	0	0	0	0	0	1	1	0	1	0	3	0	0	0	0	0	0	0	0	0	0	0	0	0	0
Environmental stress protection
KEGG ID	Definition
K04564	SOD2; superoxide dismutase, Fe-Mn family [EC:1.15.1.1]	1	2	1	1	1	1	1	1	1	1	1	1	1	1	1	1	2	1	1	1	1	1	1	2	1	1
K03782	katG; catalase-peroxidase [EC:1.11.1.21]	1	2	1	1	2	1	1	1	1	1	1	1	1	1	1	1	1	1	1	1	1	1	2	1	1	1
K03564	BCP, PRXQ, DOT5; thioredoxin-dependent peroxiredoxin [EC:1.11.1.24]	4	2	2	2	3	2	2	3	2	2	2	1	3	4	1	2	1	2	2	2	2	2	2	1	2	2
K07304	msrA; peptide-methionine (S)-S-oxide reductase [EC:1.8.4.11]	2	2	2	2	2	2	2	2	2	2	2	2	2	2	2	2	2	2	2	2	2	2	2	2	2	2
K07305	msrB; peptide-methionine (R)-S-oxide reductase [EC:1.8.4.12]	1	1	1	1	1	1	1	1	2	1	1	1	1	1	1	1	1	1	1	1	1	1	1	1	1	1
K17247	msrQ; methionine sulfoxide reductase heme-binding subunit	1	0	0	0	0	0	0	1	0	0	0	0	0	0	0	0	0	0	0	0	0	0	0	0	0	0
K03671	TXN, trxA; thioredoxin	3	3	1	3	3	4	4	3	9	6	2	5	5	3	4	4	2	2	2	3	3	3	4	3	2	2
K00384	trxB, TRR; thioredoxin reductase (NADPH) [EC:1.8.1.9]	2	2	2	3	2	3	2	2	3	2	1	3	3	2	2	3	2	2	2	3	3	3	3	3	3	3
K07390	grxD, GLRX5; monothiol glutaredoxin	1	1	1	1	1	1	1	1	1	1	1	1	1	1	1	1	1	1	1	1	1	1	1	1	1	1
K24129	glutaredoxin-dependent peroxiredoxin [EC:1.11.1.25]	4	4	3	3	4	3	3	3	3	3	3	4	3	3	3	3	3	3	3	3	3	3	3	3	3	3
K02199	ccmG, dsbE; cytochrome c biogenesis protein CcmG, thiol:disulfide interchange protein DsbE	0	0	0	0	0	0	0	0	0	0	0	0	0	0	0	0	0	0	0	0	0	0	0	0	0	0
K04047	dps; starvation-inducible DNA-binding protein	2	2	1	1	2	1	2	2	1	1	3	3	1	1	1	1	3	3	3	0	1	1	1	1	1	1
K03594	bfr; bacterioferritin [EC:1.16.3.1]	1	1	1	1	1	1	1	1	1	1	1	1	1	0	1	1	0	0	0	0	0	0	0	0	0	0
K13993	HSP20; HSP20 family protein	4	4	4	5	4	6	7	5	6	4	5	5	6	3	5	4	4	3	4	4	3	4	4	3	4	3
K04043	dnaK, HSPA9; molecular chaperone DnaK	2	1	1	1	1	1	1	1	1	1	1	2	1	1	2	1	1	1	1	1	1	2	1	1	1	1
K03686	dnaJ; molecular chaperone DnaJ	1	1	1	1	1	1	1	1	1	1	1	1	1	1	1	1	1	1	1	1	1	1	1	1	1	0
K03687	GRPE; molecular chaperone GrpE	1	1	1	1	1	1	1	1	1	1	1	1	1	1	1	1	1	1	1	1	1	1	1	1	1	1
K22447	cct, ths; archaeal chaperonin	3	3	3	3	3	6	3	3	3	3	3	3	3	5	4	3	3	5	5	3	3	3	3	3	3	3
K04797	pfdA, PFDN5; prefoldin alpha subunit	1	1	1	1	1	1	1	1	1	1	1	1	1	1	1	1	1	1	1	1	1	1	1	1	1	1
K04798	pfdB, PFDN6; prefoldin beta subunit	1	1	1	1	1	1	1	1	1	1	1	1	1	1	1	1	1	1	1	1	1	1	1	1	1	1
K14645	serine protease [EC:3.4.21.-]	0	0	0	0	0	0	0	0	0	0	0	0	0	0	0	0	0	0	0	0	0	0	0	0	1	1
K01342	aprE; subtilisin [EC:3.4.21.62]	0	0	0	0	0	0	0	0	0	0	0	0	0	0	0	0	0	0	0	0	0	0	0	0	0	0
K08651	thermitase [EC:3.4.21.66]	0	0	0	0	0	0	0	0	0	0	0	0	0	0	0	0	0	0	0	0	0	0	0	0	0	0
K03533	torD; TorA specific chaperone	0	0	0	0	0	0	0	0	1	0	0	0	1	0	0	0	0	0	0	0	1	0	0	1	0	0
K23349	dmsD; putative dimethyl sulfoxide reductase chaperone	0	0	0	0	0	0	0	0	0	0	0	1	1	0	0	0	0	0	1	1	1	1	1	0	1	1
K12373	HEXA_B; hexosaminidase [EC:3.2.1.52]	0	0	0	0	0	0	0	0	0	0	1	1	0	0	0	0	0	0	0	0	0	0	0	0	0	0
K04651	hypA, hybF; hydrogenase nickel incorporation protein HypA/HybF	0	0	0	0	0	0	0	0	0	0	0	0	0	1	1	0	0	0	0	0	0	0	0	0	0	0
K04652	hypB; hydrogenase nickel incorporation protein HypB	0	0	0	0	0	0	0	0	0	0	0	0	0	1	1	0	0	0	0	0	0	0	0	0	0	0
K03767	PPIA; peptidyl-prolyl cis-trans isomerase A (cyclophilin A) [EC:5.2.1.8]	1	1	1	1	1	1	1	1	1	1	1	1	1	1	1	1	1	1	1	1	1	1	1	1	1	1
K03768	PPIB, ppiB; peptidyl-prolyl cis-trans isomerase B (cyclophilin B) [EC:5.2.1.8]	1	1	1	1	1	1	1	1	1	1	1	1	1	2	1	1	1	1	1	1	1	1	1	1	1	1
K03775	slyD; FKBP-type peptidyl-prolyl cis-trans isomerase SlyD [EC:5.2.1.8]	1	1	1	1	1	1	1	1	1	1	1	1	1	1	1	1	1	1	1	1	1	1	1	1	1	1
K03704	cspA; cold shock protein	6	5	6	7	7	5	8	6	4	5	4	5	4	5	5	5	6	5	5	5	6	5	5	5	5	5
K01669	phr, PHR1; deoxyribodipyrimidine photo-lyase [EC:4.1.99.3]	3	2	3	2	3	2	2	3	3	1	1	1	3	3	3	3	2	2	3	3	3	3	3	3	3	3
K06876	phrB; (6-4)DNA photolyase [EC:4.1.99.13]	0	1	1	1	1	1	1	1	1	0	0	0	1	1	1	1	1	1	1	1	1	1	1	1	1	0
K09165	dodecin	2	2	2	2	2	2	2	2	1	2	2	5	2	1	1	2	2	1	1	1	1	1	1	1	1	1
K03701	uvrA; excinuclease ABC subunit A	1	1	1	1	1	1	1	1	1	1	1	1	1	1	1	1	1	1	1	1	1	1	1	1	1	1
K03702	uvrB; excinuclease ABC subunit B	1	1	1	1	1	1	1	1	1	1	1	1	1	1	1	1	1	1	1	1	1	1	1	1	1	1
K03703	uvrC; excinuclease ABC subunit C	1	1	1	1	1	1	1	1	1	1	1	1	1	1	1	1	1	1	1	1	1	1	1	1	1	1
K03657	uvrD, pcrA; ATP-dependent DNA helicase UvrD/PcrA [EC:5.6.2.4]	1	1	1	1	1	1	1	1	1	2	3	2	2	1	1	1	1	2	1	1	2	2	1	1	1	1
K04483	radA; DNA repair protein RadA	1	1	1	1	1	1	1	1	1	1	1	1	1	1	1	1	1	1	1	1	1	1	1	1	1	1
K04484	radB; DNA repair protein RadB	1	1	1	1	1	1	1	1	1	1	1	1	1	1	1	1	1	1	1	1	1	1	1	1	1	1
K10773	NTHL1, nth; endonuclease III [EC:3.2.2.- 4.2.99.18]	2	2	2	2	2	1	2	2	3	2	2	2	2	2	2	2	2	2	2	3	2	2	3	2	2	2
K03575	mutY; A/G-specific adenine glycosylase [EC:3.2.2.31]	1	1	1	2	1	1	2	1	1	1	1	1	1	1	2	2	2	1	1	2	2	1	1	1	1	1
K01247	alkA; DNA-3-methyladenine glycosylase II [EC:3.2.2.21]	1	1	1	1	1	1	2	1	1	1	1	1	0	1	1	1	1	1	1	1	1	1	1	1	1	1
K03660	N-glycosylase/DNA lyase [EC:3.2.2.- 4.2.99.18] | (RefSeq) OGG1, HMMH, HOGG1, MUTM, OGH1; 8-oxoguanine DNA glycosylase	1	1	1	0	1	1	1	1	1	2	1	1	1	1	1	1	1	1	1	1	1	1	1	1	1	1
K03297	emrE, qac, mmr, smr; small multidrug resistance pump	1	0	1	1	1	0	1	0	0	2	0	0	1	1	0	0	1	1	1	2	1	1	1	1	1	1
K20611	crtD; 1-hydroxy-2-isopentenylcarotenoid 3,4-desaturase [EC:1.3.99.37]	1	1	2	2	1	1	1	2	2	1	1	1	2	2	2	2	1	1	2	2	2	2	2	2	2	2
K20616	lyeJ; lycopene elongase/hydratase (dihydrobisanhydrobacterioruberin-forming) [EC:2.5.1.150]	3	1	1	1	1	1	1	1	1	1	1	1	2	1	1	1	1	1	1	1	1	1	1	1	1	1
K08977	cruF; bisanhydrobacterioruberin hydratase [EC:4.2.1.161]	1	1	1	1	1	1	1	1	1	1	1	1	2	1	1	1	1	1	1	1	1	1	1	1	1	1
K22502	crtY; lycopene beta-cyclase [EC:5.5.1.19]	1	1	1	1	1	0	1	1	1	0	0	1	1	1	1	1	1	1	1	1	1	1	1	1	1	1
Osmoregulation
KEGG ID	Definition
K03316	nhaP, nhaS1, nhaS2; Na+:H+ antiporter	1	2	0	0	0	0	0	0	1	1	1	1	0	0	0	0	1	0	0	0	0	0	0	0	0	0
K05565	mnhA, mrpA; multicomponent Na+:H+ antiporter subunit A	0	1	0	0	0	0	0	0	0	1	1	1	0	0	0	0	0	0	0	0	0	0	0	0	0	0
K05566	mnhB, mrpB; multicomponent Na+:H+ antiporter subunit B	2	3	2	2	2	2	2	2	2	3	3	3	2	2	2	2	2	2	2	2	2	2	2	2	2	2
K05567	mnhC, mrpC; multicomponent Na+:H+ antiporter subunit C	1	2	1	1	1	1	1	1	1	2	2	2	1	1	1	1	1	1	1	1	1	1	1	1	1	1
K05568	mnhD, mrpD; multicomponent Na+:H+ antiporter subunit D	2	4	2	2	3	2	1	3	2	2	3	3	2	2	2	2	2	2	2	2	2	2	2	2	2	2
K05569	mnhE, mrpE; multicomponent Na+:H+ antiporter subunit E	1	1	1	1	1	1	1	1	1	2	2	2	1	1	1	1	1	1	1	1	1	1	1	1	1	2
K05570	mnhF, mrpF; multicomponent Na+:H+ antiporter subunit F	1	3	1	1	1	1	1	1	1	2	2	2	1	1	1	1	1	1	1	1	1	1	1	1	1	1
K05571	mnhG, mrpG; multicomponent Na+:H+ antiporter subunit G	1	3	1	1	1	1	1	1	1	2	2	2	1	1	1	1	1	1	1	1	1	1	1	1	1	0
K07301	yrbG; cation:H+ antiporter	4	3	3	3	3	6	4	4	4	4	4	5	4	3	4	5	5	3	4	3	3	3	3	3	2	3
K03307	solute:Na+ symporter, SSS family Osmoregulated proline transporter	1	1	1	1	1	1	1	2	1	2	2	2	2	2	1	1	1	1	1	1	1	1	1	1	1	1
K03281	clcA, clcB, CLC-E, CLC-F; chloride channel protein, CIC family	0	0	0	0	0	0	0	0	0	0	1	0	0	0	0	0	0	0	0	0	0	0	0	0	0	0
K11928	sodium/proline symporter | SSS family proline:sodium (Na+) symporter opuE	0	0	0	0	0	0	0	0	1	0	0	0	0	0	0	0	0	0	0	0	0	0	0	0	0	0
K24160	NHA1, SOD2; sodium/hydrogen antiporter	1	0	1	1	1	0	0	0	0	1	1	1	0	0	0	0	0	0	0	0	0	0	0	0	0	0
K10716	kch, trkA, mthK, pch; voltage-gated potassium channel	1	0	2	2	2	2	2	2	2	1	1	1	1	2	2	1	1	0	2	2	2	2	2	2	2	2
K05845	opuC; osmoprotectant transport system substrate-binding protein	0	0	0	0	0	0	0	0	2	1	0	0	1	1	0	0	1	1	1	0	0	0	0	0	0	0
K05846	opuBD; osmoprotectant transport system permease protein	0	0	0	0	0	0	0	0	0	2	0	0	2	2	0	0	2	2	2	0	0	0	0	0	0	0
K05847	opuA; osmoprotectant transport system ATP-binding protein [EC:7.6.2.9]	0	0	0	0	0	0	0	0	0	1	0	0	1	1	0	0	1	1	1	0	0	0	0	0	0	0
K05020	opuD, betL; glycine betaine transporter	0	0	0	0	0	0	0	1	0	0	0	0	0	0	0	0	0	0	0	0	0	0	0	0	0	0
K03442	mscS; small conductance mechanosensitive channel	2	2	1	1	1	0	0	0	2	1	0	0	1	0	0	0	1	0	0	0	0	0	0	0	0	0
K03498	trkH, trkG, ktrB, ktrD; trk/ktr system potassium uptake protein	1	3	4	2	1	3	3	3	2	3	4	4	5	3	2	2	4	2	2	3	3	4	3	5	6	5
K03499	trkA, ktrA, ktrC; trk/ktr system potassium uptake protein	3	5	7	4	3	3	3	5	4	5	5	7	4	6	6	5	5	5	3	7	6	9	6	8	11	10
K00697	otsA; trehalose 6-phosphate synthase [EC:2.4.1.15 2.4.1.347]	1	1	1	1	1	1	1	1	1	2	2	2	0	0	0	0	1	1	1	1	1	1	1	1	1	1
K01087	otsB; trehalose 6-phosphate phosphatase [EC:3.1.3.12]	1	1	1	1	1	0	0	0	1	1	1	1	0	0	0	0	0	0	0	0	0	0	0	0	0	0
K00147	proA; glutamate-5-semialdehyde dehydrogenase [EC:1.2.1.41]	1	1	1	1	1	0	1	1	1	0	0	0	1	1	1	1	0	0	0	0	0	0	0	0	0	0
K00931	proB; glutamate 5-kinase [EC:2.7.2.11]	2	1	1	1	1	0	1	1	1	0	0	0	1	1	1	1	0	0	0	0	0	0	0	0	0	0
K00286	proC; pyrroline-5-carboxylate reductase [EC:1.5.1.2]	1	1	1	1	1	0	1	1	1	0	0	0	1	1	1	1	0	0	0	0	0	0	0	0	0	0
K00108	betA, CHDH; choline dehydrogenase [EC:1.1.99.1]	0	0	0	0	0	0	0	0	0	0	0	0	0	0	0	0	0	0	0	0	0	0	0	0	0	0
K00130	betB, gbsA; betaine-aldehyde dehydrogenase [EC:1.2.1.8]	0	0	0	0	0	0	0	0	0	0	0	0	0	0	0	0	0	0	0	0	0	0	0	0	0	0
K00928	lysC; aspartate kinase [EC:2.7.2.4]	2	1	1	1	1	1	1	1	1	1	1	1	1	1	1	1	1	1	1	1	1	1	1	1	1	1
K00133	asd; aspartate-semialdehyde dehydrogenase [EC:1.2.1.11]	1	1	1	1	1	1	1	1	1	1	1	1	1	1	1	1	1	1	1	1	1	1	1	1	1	1
K00836	ectB, dat; diaminobutyrate-2-oxoglutarate transaminase [EC:2.6.1.76]	1	0	0	0	1	0	1	1	0	1	1	1	0	0	0	0	1	0	0	0	1	1	0	0	0	0
K06718	ectA; L-2,4-diaminobutyric acid acetyltransferase [EC:2.3.1.178]	0	0	0	0	0	0	0	0	0	0	0	0	0	0	0	0	0	0	0	0	0	0	0	0	0	0
K06720	ectC; L-ectoine synthase [EC:4.2.1.108]	0	0	0	0	0	0	0	0	0	0	0	0	0	0	0	0	0	0	0	0	0	0	0	0	0	0
K10674	ectD; ectoine hydroxylase [EC:1.14.11.55]	0	0	0	0	0	0	0	0	0	0	0	0	0	0	0	0	0	0	0	0	0	0	0	0	0	0
K02168	betT, betS; choline/glycine/proline betaine transport protein	2	2	0	0	0	1	1	2	1	0	1	2	0	1	0	0	0	2	1	1	1	1	1	1	1	0
K10237	thuF, sugA; trehalose/maltose transport system permease protein	2	3	1	1	1	1	1	2	2	3	4	2	2	4	1	0	3	2	2	1	1	1	1	2	1	1
K13693	glucosyl-3-phosphoglycerate synthase [EC:2.4.1.266]	1	1	1	1	1	1	0	0	1	1	1	1	1	1	1	1	0	0	0	0	0	0	0	0	0	0
Defense mechanisms
CRISPR-Cas system
KEGG ID	Definition
K15342	cas1; CRISP-associated protein Cas1	1	1	0	0	1	0	0	1	0	0	0	1	0	0	0	0	0	1	0	0	0	1	0	0	0	1
K09951	cas2; CRISPR-associated protein Cas2	0	1	0	0	1	0	0	1	0	0	0	1	0	0	0	0	0	1	0	0	0	1	0	0	0	1
K07475	cas3; CRISPR-associated endonuclease Cas3-HD [EC:3.1.-.-]	1	1	1	0	1	0	0	1	0	0	0	1	0	0	0	0	0	1	1	0	0	1	0	0	0	1
K07464	cas4; CRISPR-associated exonuclease Cas4 [EC:3.1.12.1]	1	1	0	0	1	0	0	1	0	0	0	1	0	0	0	0	0	1	0	0	0	1	0	0	0	1
K19091	cas6; CRISPR-associated endoribonuclease Cas6 [EC:3.1.-.-]	0	1	1	0	1	0	0	1	0	0	0	1	0	0	0	0	0	0	1	0	0	1	0	0	0	1
K07725	csa3; CRISPR-associated protein Csa3	0	0	1	0	0	0	0	0	0	0	0	0	0	0	0	0	0	0	0	1	0	0	0	0	0	0
K19120	csc1; CRISPR-associated protein Csc1	1	0	0	0	0	0	0	0	0	0	0	0	0	0	0	0	0	0	0	0	0	0	0	0	0	0
K19115	csh2; CRISPR-associated protein Csh2	0	1	1	0	1	0	0	1	0	0	0	1	0	0	0	0	0	1	1	0	0	1	0	0	0	1
K19116	cas5h; CRISPR-associated protein Cas5h	0	1	1	0	1	0	0	1	0	0	0	1	0	0	0	0	0	1	1	0	0	1	0	0	0	1
Restriction and modification system (R-M system)
KEGG ID	Definition
K01153	hsdR; type I restriction enzyme, R subunit [EC:3.1.21.3]	1	2	0	1	0	0	0	3	1	0	0	2	0	0	0	1	0	0	0	0	1	0	0	0	0	0
K01154	hsdS; type I restriction enzyme, S subunit [EC:3.1.21.3]	1	2	0	1	0	0	0	3	1	0	0	2	0	0	0	1	1	0	0	0	1	0	0	0	0	0
K03427	hsdM; type I restriction enzyme M protein [EC:2.1.1.72]	1	2	0	1	0	0	0	3	1	0	0	2	0	0	0	1	1	0	0	0	1	0	0	0	1	0
K24451	zim; modification methylase	1	1	1	1	1	1	1	1	1	1	1	1	1	1	1	1	1	1	1	1	1	1	1	1	1	1
K07318	adenine-specific DNA-methyltransferase [EC:2.1.1.72]	0	0	0	0	1	0	0	0	0	0	0	0	0	0	0	0	0	0	0	0	0	0	0	0	0	0
K00571	site-specific DNA-methyltransferase (adenine-specific) [EC:2.1.1.72]	0	0	0	0	0	0	0	0	0	0	0	0	1	0	0	1	0	0	1	0	0	0	0	0	0	0
K01155	type II restriction enzyme [EC:3.1.21.4]	0	0	0	0	0	1	0	0	0	0	1	0	0	0	0	1	0	0	0	0	0	0	0	0	0	0
K06223	dam; DNA adenine methylase [EC:2.1.1.72]	0	0	0	1	0	1	1	0	0	1	2	0	0	0	0	2	0	0	1	0	0	0	0	0	0	0
K07319	yhdJ; adenine-specific DNA-methyltransferase [EC:2.1.1.72]	0	0	0	0	0	0	0	0	0	1	1	1	0	0	0	0	0	0	0	0	0	0	0	0	0	0
K00590	site-specific DNA-methyltransferase (cytosine-N4-specific) [EC:2.1.1.113]	0	0	0	0	0	1	0	0	0	0	0	0	0	0	0	0	0	0	0	0	0	0	0	0	0	0
K00558	DNMT1, dcm; DNA (cytosine-5)-methyltransferase 1 [EC:2.1.1.37]	0	0	1	3	0	0	3	1	2	0	0	0	0	1	1	0	1	0	0	1	4	0	0	0	1	1
K07316	mod; adenine-specific DNA-methyltransferase [EC:2.1.1.72]	0	0	1	0	0	0	0	0	1	0	0	0	0	0	0	0	0	0	0	0	0	0	0	0	0	0
K07451	mcrA; 5-methylcytosine-specific restriction enzyme A [EC:3.1.21.-]	0	0	0	0	0	0	0	0	0	0	0	0	0	0	0	0	0	0	0	0	0	0	0	0	0	0
K07452	mcrB; 5-methylcytosine-specific restriction enzyme B [EC:3.1.21.-]	0	0	0	0	0	0	0	0	0	0	0	0	0	0	0	0	0	0	0	0	0	0	1	0	0	0
K19147	mcrC; 5-methylcytosine-specific restriction enzyme subunit McrC	0	0	1	0	0	0	0	0	0	0	0	0	0	0	0	1	0	0	0	0	0	0	0	0	0	0
K07448	mrr; restriction system protein	1	0	0	1	0	0	0	0	0	0	0	0	0	0	0	0	0	0	0	1	0	0	0	0	0	0
Toxin-antitoxin system (TA system)
KEGG ID	Definition
K07171	mazF, ndoA, chpA; mRNA interferase MazF [EC:3.1.-.-]	0	0	1	1	1	0	0	0	0	1	0	0	1	2	0	0	0	1	0	0	1	1	0	0	0	0
K06218	relE, stbE; mRNA interferase RelE/StbE	0	0	0	0	0	0	0	1	0	0	0	0	0	1	0	0	0	1	0	0	0	0	1	0	0	0
K07341	doc; death on curing protein	0	0	1	1	0	0	1	1	1	0	0	1	1	1	1	1	1	1	1	0	1	1	1	1	1	0
K18828	mvpA, vapC; tRNA(fMet)-specific endonuclease VapC [EC:3.1.-.-]	3	1	1	1	4	0	0	0	0	1	4	2	1	1	0	1	1	1	1	0	1	1	1	1	2	1
K07062	fitB; toxin FitB [EC:3.1.-.-]	0	0	0	0	0	0	0	0	0	0	0	0	1	0	0	0	0	0	0	0	0	0	0	0	0	0
K18921	hokB; protein HokB	0	0	0	0	0	0	0	0	0	0	0	0	0	0	0	0	0	0	0	0	0	0	0	0	0	0
K03531	ftsZ; cell division protein FtsZ	2	2	2	2	2	2	2	2	2	2	2	2	2	2	2	2	2	2	2	2	2	2	2	2	3	2
K01885	EARS, gltX; glutamyl-tRNA synthetase [EC:6.1.1.17]	1	1	1	1	1	1	1	1	2	1	1	1	1	1	1	1	1	1	1	1	1	1	1	1	1	1
K07060	nob1; endoribonuclease Nob1 [EC:3.1.-.-]	1	1	1	1	1	1	1	1	1	1	1	1	1	1	1	1	1	1	1	1	1	1	1	1	1	1
DNA phosphothiolation system
KEGG ID	Definition
K04487	iscS, NFS1; cysteine desulfurase [EC:2.8.1.7]	0	0	0	0	0	0	0	0	0	0	0	0	0	0	0	0	0	1	0	0	0	0	0	0	0	0
K19170	dndC; DNA sulfur modification protein DndC	0	1	0	0	0	0	0	0	0	0	0	0	0	0	0	0	0	1	0	0	0	0	0	0	0	0
K19171	dndD; DNA sulfur modification protein DndD	0	0	1	0	0	0	0	0	0	1	1	1	0	0	0	0	0	2	0	0	0	1	0	0	0	0
K19172	dndE; DNA sulfur modification protein DndE	0	0	0	0	0	0	0	0	0	0	0	0	0	0	0	0	0	1	0	0	0	0	0	0	0	0

## Sheet: Natrinema
Supplementary Table S2B. Overview of KEGG Modules and KEGG Orthology (KO) numbers and their associated definitions as annotated within the genomes of Natrinema species. Ortholog copy numbers are visually represented using a color-coded scheme. "+" indicates the presence of a metabolic pathway, while "−" denotes its absence.
		N. salifodinae CGMCC 1.12284T	N. limicola JCM 13563T	N. hispanicum DSM 18328T	N. marinum DT87T	N. halophilum YPL8T	N. gelatinilyticum BND6T	N. caseinilyticum ZJ2T	N. soli DC36T	N. zhouii YPL30T	N. mahii H13T	N. saccharevitans AB14T	N. pellirubrum DSM 15624T	N. thermotolerans DSM 11552T	N. salaciae DSM 25055T	N. longum ABH32T	N. salinisoli SLN56T	N. salsiterrestre S1CR25-10T	N. versiforme JCM 10478T	N. amylolyticum LT61T	N. gari JCM 14663T	N. altunense AJ2T	N. pallidum DSM 3751T
Carbohydrate metabolism
KEGG Module	Definition
M00001	Glycolysis (Embden-Meyerhof pathway), glucose => pyruvate	-	+	+	-	-	+	+	-	-	-	-	-	-	-	-	-	-	-	-	-	-	-
M00002	Glycolysis, core module involving three-carbon compounds	+	+	+	+	+	+	+	+	+	+	+	+	+	+	+	+	+	+	+	+	+	+
M00003	Gluconeogenesis, oxaloacetate => fructose-6P	-	+	+	+	+	+	+	+	+	+	+	+	+	+	+	+	+	+	+	+	-	+
M00307	Pyruvate oxidation, pyruvate => acetyl-CoA	+	+	+	+	+	+	+	+	+	+	+	+	+	+	+	+	+	+	+	+	+	+
M00009	Citrate cycle (TCA cycle, Krebs cycle)	-	-	-	-	-	-	+	-	-	-	-	-	-	-	-	-	+	-	-	-	-	-
M00010	Citrate cycle, first carbon oxidation, oxaloacetate => 2-oxoglutarate	-	-	-	-	-	-	+	-	-	-	-	-	-	-	-	-	+	-	-	-	-	-
M00011	Citrate cycle, second carbon oxidation, 2-oxoglutarate => oxaloacetate	+	+	+	+	+	+	+	+	+	+	+	+	+	+	+	+	+	+	+	+	+	+
M00006	Pentose phosphate pathway, oxidative phase, glucose 6P => ribulose 5P	+	-	-	-	-	-	-	-	-	-	-	-	-	-	-	-	+	-	+	-	-	-
M00007	Pentose phosphate pathway, non-oxidative phase, fructose 6P	-	-	-	-	-	-	-	-	-	-	-	-	-	-	-	-	-	-	-	-	-	-
M00005	PRPP biosynthesis, ribose 5P => PRPP	+	+	+	+	+	+	+	+	+	+	+	+	+	+	+	+	+	+	+	+	+	+
M00308	Semi-phosphorylative Entner-Doudoroff pathway, gluconate => glycerate-3P	+	-	-	-	+	+	+	+	+	-	-	-	-	+	+	+	+	+	+	+	+	+
Other carbohydrate metabolism
KEGG Module	Definition
M00549	Nucleotide sugar biosynthesis, glucose => UDP-glucose	-	-	-	-	-	-	-	-	-	-	-	-	-	-	-	-	-	+	-	-	-	-
M00741	Propanoyl-CoA metabolism, propanoyl-CoA => succinyl-CoA	+	+	+	+	+	+	+	+	+	+	+	+	+	+	+	+	+	+	+	+	+	+
M00968	Pentose bisphosphate pathway (nucleoside degradation), archaea, nucleoside/NMP => 3-PGA/glycerone phosphate	+	+	+	+	+	+	+	+	+	+	+	+	+	+	-	+	+	-	+	+	+	+
Biosynthesis of polyhydroxyalkanoates (PHAs)
KEGG Module	Definition
K03821	phaC, phbC; poly[(R)-3-hydroxyalkanoate] polymerase subunit PhaC [EC:2.3.1.304]	2	1	1	1	1	3	4	1	1	1	1	1	1	1	1	1	2	1	1	1	1	1		11
K22881	phaE; poly[(R)-3-hydroxyalkanoate] polymerase subunit PhaE	1	1	1	1	1	1	2	1	1	1	1	1	1	1	1	1	1	1	1	1	1	1		10
Glycerol-3-Phosphate (G3P) pathway																									9
KEGG Module	Definition																								8
K00864	glpK, GK; glycerol kinase [EC:2.7.1.30]	0	1	1	1	1	1	1	1	1	1	1	1	1	1	1	1	1	1	1	1	1	1		7
K00111	glpA, glpD; glycerol-3-phosphate dehydrogenase [EC:1.1.5.3]	1	2	2	1	2	1	1	2	2	2	2	2	2	2	2	2	2	2	2	2	2	2		6
K00112	glpB; glycerol-3-phosphate dehydrogenase subunit B [EC:1.1.5.3]	0	1	1	1	1	1	1	1	1	1	1	1	1	1	1	1	1	1	1	1	1	1		5
K00113	glpC; glycerol-3-phosphate dehydrogenase subunit C	0	1	1	1	1	1	1	1	1	1	1	1	1	1	1	1	1	1	1	1	1	1		3
Phosphotransferase system (PTS)																									2
KEGG ID	Definition																								1
K08483	ptsI; phosphoenolpyruvate-protein phosphotransferase (PTS system enzyme I) [EC:2.7.3.9]	1	0	0	0	0	0	0	0	1	0	0	0	0	1	0	0	0	1	1	0	0	0		0
K02784	ptsH; phosphocarrier protein HPr	1	0	0	0	0	0	0	0	1	0	0	0	0	1	0	0	0	1	1	0	0	0
K02768	fruB; fructose PTS system EIIA component [EC:2.7.1.202]	1	0	0	0	0	0	0	0	1	0	0	0	0	1	0	0	0	1	1	0	0	0
K02769	fruAb; fructose PTS system EIIB component [EC:2.7.1.202]	1	0	0	0	0	0	0	0	1	0	0	0	0	1	0	0	0	1	1	0	0	0
K02770	fruA; fructose PTS system EIIBC or EIIC component [EC:2.7.1.202]	1	0	0	0	0	0	0	0	1	0	0	0	0	1	0	0	0	1	1	0	0	0
K00882	fruK; 1-phosphofructokinase [EC:2.7.1.56]	1	0	0	0	0	0	0	0	1	0	0	0	0	1	0	0	0	1	1	0	0	0
K02775	gatC, sgcC; galactitol PTS system EIIC component	0	0	0	0	0	1	0	0	0	0	0	0	0	0	0	0	0	0	0	0	0	0
K02773	gatA, sgcA; galactitol PTS system EIIA component [EC:2.7.1.200]	0	0	0	0	0	0	0	0	0	0	0	0	0	0	0	0	0	0	0	0	0	0
K02774	gatB, sgcB; galactitol PTS system EIIB component [EC:2.7.1.200]	0	0	0	0	0	0	0	0	0	0	0	0	0	0	0	0	0	0	0	0	0	0
Nitrogen metabolism
KEGG ID	Definition
K01455	formamidase [EC:3.5.1.49]	0	0	0	0	0	0	0	0	0	0	0	0	0	0	0	0	0	0	0	0	0	0
K02575	NRT2, narK, nrtP, nasA; MFS transporter, NNP family, nitrate/nitrite transporter	2	0	0	1	1	0	0	2	2	1	1	1	1	1	1	2	2	2	2	0	1	1
K00372	nasC, nasA; assimilatory nitrate reductase catalytic subunit [EC:1.7.99.-]	1	1	1	1	1	0	0	1	1	1	1	1	1	1	1	1	1	1	1	0	1	1
K00366	nirA; ferredoxin-nitrite reductase [EC:1.7.7.1]	3	1	1	2	2	1	1	2	3	1	1	3	3	2	3	3	3	3	3	1	2	2
K04561	norB; nitric oxide reductase subunit B [EC:1.7.2.5]	0	0	0	1	1	2	1	3	0	0	0	1	1	1	1	2	2	1	2	1	1	1
K03320	amt, AMT, MEP; ammonium transporter, Amt family	1	1	1	1	1	1	1	1	1	1	1	1	1	1	1	2	1	1	1	1	1	1
K00261	GLUD1_2, gdhA; glutamate dehydrogenase (NAD(P)+) [EC:1.4.1.3]	4	2	4	3	3	2	3	3	6	4	4	6	4	5	2	4	4	2	3	3	4	2
K01915	glnA, GLUL; glutamine synthetase [EC:6.3.1.2]	2	2	2	3	1	2	1	2	2	2	2	2	2	2	2	2	2	3	2	1	2	1
K00284	GLU, gltS; glutamate synthase (ferredoxin) [EC:1.4.7.1]	1	1	1	1	1	1	1	1	1	1	1	1	1	1	1	1	1	1	1	1	1	1
K01430	ureA; urease subunit gamma [EC:3.5.1.5]	0	0	0	1	0	0	0	1	2	0	0	0	0	1	1	0	0	1	1	0	0	0
K01429	ureB; urease subunit beta [EC:3.5.1.5]	0	0	0	1	0	0	0	1	1	0	0	0	0	1	1	0	0	1	1	0	0	0
K01428	ureC; urease subunit alpha [EC:3.5.1.5]	0	0	0	1	0	0	0	1	2	0	0	0	0	1	1	0	0	1	1	0	0	0
K03190	ureD, ureH; urease accessory protein	0	0	0	1	0	0	0	1	2	0	0	0	0	1	1	0	0	1	1	0	0	0
K03187	ureE; urease accessory protein	0	0	0	1	0	0	0	1	2	0	0	0	0	1	1	0	0	1	1	0	0	0
K03188	ureF; urease accessory protein	0	0	0	1	0	0	0	1	2	0	0	0	0	1	1	0	0	1	1	0	0	0
K03189	ureG; urease accessory protein	0	0	0	1	0	0	0	1	2	0	0	0	0	1	1	0	0	1	1	0	0	0
K01673	cynT, can; carbonic anhydrase [EC:4.2.1.1]	1	1	2	2	1	1	1	1	1	1	1	1	1	1	2	2	2	2	1	1	1	1
K00368	nirK; nitrite reductase (NO-forming) [EC:1.7.2.1]	0	0	0	2	2	1	0	1	1	1	0	2	1	1	2	2	2	0	3	1	2	0
K00370	narG, narZ, nxrA; nitrate reductase / nitrite oxidoreductase, alpha subunit [EC:1.7.5.1 1.7.99.-]	0	0	0	0	0	0	0	0	0	0	0	1	2	1	0	1	1	1	1	0	1	0
K00371	narH, narY, nxrB; nitrate reductase / nitrite oxidoreductase, beta subunit [EC:1.7.5.1 1.7.99.-]	0	0	0	0	0	0	0	0	0	0	0	2	2	1	0	1	1	1	1	0	1	1
K00376	nosZ; nitrous-oxide reductase [EC:1.7.2.4]	0	0	0	0	0	0	0	0	0	0	0	0	0	1	1	1	1	0	1	0	1	0
K07218	nosD; nitrous oxidase accessory protein	0	1	1	1	0	1	1	0	0	1	1	1	1	2	2	1	1	0	1	0	1	1
K19341	nosY; Cu-processing system permease protein	0	1	1	1	0	2	1	0	0	1	1	1	1	2	2	2	1	0	1	0	1	1
K19340	nosF; Cu-processing system ATP-binding protein	0	2	2	1	0	2	2	0	0	2	2	2	2	3	3	3	1	0	1	0	1	2
K00459	ncd2, npd; nitronate monooxygenase [EC:1.13.12.16]	1	1	1	1	0	0	0	1	0	1	1	0	1	1	1	0	1	1	1	1	1	1
K01501	nitrilase [EC:3.5.5.1]	0	0	0	0	0	0	0	0	1	0	0	0	0	0	0	0	0	0	0	0	0	0
K01725	cynS; cyanate lyase [EC:4.2.1.104]	0	0	0	0	0	0	0	0	0	0	0	0	0	0	0	0	0	0	0	0	0	0
Rhodopsins and associated regulators
KEGG ID	Definition
K04641	bop; bacteriorhodopsin	0	1	1	1	1	1	1	0	0	1	1	1	1	1	1	0	0	0	0	1	1	1
K21817	blh; beta-carotene 15,15'-dioxygenase [EC:1.13.11.63]	0	1	1	1	1	1	1	0	0	1	1	1	1	1	1	0	0	0	0	1	1	1
K04642	hop; halorhodopsin	0	1	1	1	1	1	1	0	0	1	1	1	1	1	1	0	0	0	0	1	1	1
K06930	bat; HTH-type transcriptional regulator, bacterioopsin transcriptional activator and related proteins	0	4	4	2	5	5	4	3	4	5	5	6	5	4	3	4	5	4	4	4	5	3
K04643	sop; sensory rhodopsin	1	0	0	1	1	0	1	0	0	0	0	0	0	1	2	1	1	0	0	0	0	0
K03406	methyl-accepting chemotaxis protein | (GenBank) Halobacterial transducer protein	4	2	2	4	3	3	4	2	0	3	1	2	3	5	3	3	4	2	4	2	2	2
ABC transporters
KEGG ID	Definition
K02040	pstS; phosphate transport system substrate-binding protein	2	3	3	3	2	2	3	2	2	2	2	2	3	2	2	2	2	3	3	3	2	2
K02038	pstA; phosphate transport system permease protein	2	2	2	1	2	2	2	1	2	2	2	2	2	2	1	1	1	2	2	2	2	2
K02036	pstB; phosphate transport system ATP-binding protein [EC:7.3.2.1]	2	2	2	2	2	2	2	2	2	2	2	0	2	2	2	2	2	2	2	2	2	1
K02037	pstC; phosphate transport system permease protein	2	2	2	2	2	2	2	2	2	2	2	2	1	2	2	2	2	2	2	2	2	2
K02044	phnD; phosphonate transport system substrate-binding protein	0	0	1	1	1	0	0	0	0	0	1	1	0	0	1	1	1	1	3	0	0	0
K02042	phnE; phosphonate transport system permease protein	0	0	1	1	1	0	0	0	0	0	1	1	0	0	1	1	1	1	3	0	0	0
K02041	phnC; phosphonate transport system ATP-binding protei	0	0	1	1	1	0	0	0	0	0	2	1	0	0	1	1	1	1	3	0	0	0
K17315	gtsA, glcE; glucose/mannose transport system substrate-binding protein	1	0	0	0	1	1	1	1	1	0	0	0	0	1	0	0	1	1	1	0	0	0
K17316	gtsB, glcF; glucose/mannose transport system permease protein	1	0	0	0	1	1	1	1	1	0	0	0	0	1	0	0	1	1	1	0	0	0
K17317	gtsC, glcG; glucose/mannose transport system permease protein	1	0	0	0	1	0	1	1	1	0	0	0	0	1	0	0	0	1	1	0	0	0
K05813	ugpB; sn-glycerol 3-phosphate transport system substrate-binding protein	0	0	0	0	0	0	0	0	0	1	1	0	0	0	1	1	0	0	0	0	0	0
K05814	ugpA; sn-glycerol 3-phosphate transport system permease protein	0	0	0	0	0	0	0	0	0	1	1	0	0	0	1	1	0	0	0	0	0	0
K05815	ugpE; sn-glycerol 3-phosphate transport system permease protein	0	0	0	0	0	0	0	0	0	1	1	0	0	0	1	1	0	0	0	0	0	0
K05816	ugpC; sn-glycerol 3-phosphate transport system ATP-binding protein [EC:7.6.2.10]	0	0	0	0	0	0	0	0	0	1	1	0	0	0	1	1	0	0	0	0	0	0
K15770	cycB, ganO, mdxE; arabinogalactan oligomer / maltooligosaccharide transport system substrate-binding protein	0	0	0	0	1	1	1	0	1	0	0	0	0	1	0	0	1	0	1	0	0	0
K15771	ganP, mdxF; arabinogalactan oligomer / maltooligosaccharide transport system permease protein	0	0	0	0	1	1	1	0	1	0	0	0	0	1	0	0	1	0	1	0	0	0
K15772	ganQ, mdxG; arabinogalactan oligomer / maltooligosaccharide transport system permease protein	0	0	0	0	1	1	1	0	1	0	0	0	0	1	0	0	1	0	1	0	0	0
K10112	msmX, msmK, malK, sugC, ggtA, msiK; multiple sugar transport system ATP-binding protein [EC:7.5.2.-]	10	1	1	4	4	8	5	6	7	2	2	2	2	6	3	3	4	3	7	2	2	2
K15553	ssuA; sulfonate transport system substrate-binding protein	0	0	0	0	0	0	0	1	0	0	0	0	0	0	0	0	0	0	1	1	0	0
K15554	ssuC; sulfonate transport system permease protein	1	0	0	0	0	0	0	1	0	0	0	0	0	0	0	0	0	0	1	1	0	0
K15555	ssuB; sulfonate transport system ATP-binding protein	2	0	0	0	0	1	5	1	0	0	0	0	0	0	0	0	0	0	2	1	0	0
K05772	tupA, vupA; tungstate transport system substrate-binding protein	1	1	1	0	1	1	1	1	1	1	1	1	1	1	1	1	1	1	1	1	1	1
K05773	tupB, vupB; tungstate transport system permease protein	1	1	1	0	1	1	1	1	1	1	1	1	1	1	1	1	1	1	1	1	1	1
K06857	tupC, vupC; tungstate transport system ATP-binding protein [EC:7.3.2.6]	1	1	1	0	1	1	1	1	1	1	1	1	1	1	1	1	1	1	1	1	1	1
K11069	potD; spermidine/putrescine transport system substrate-binding protein	1	0	1	2	1	2	1	0	0	0	0	0	0	1	0	0	1	2	3	1	1	1
K11070	potC; spermidine/putrescine transport system permease protein	1	0	0	2	1	2	1	0	0	0	0	0	0	1	0	0	1	2	2	1	1	1
K11071	potB; spermidine/putrescine transport system permease protein	0	1	1	3	1	1	1	0	0	0	0	0	0	0	0	0	0	1	0	0	0	0
K11072	potA; spermidine/putrescine transport system ATP-bin	1	0	0	0	1	0	1	0	0	0	0	0	0	2	0	0	1	2	2	1	1	1
K11959	urtA; urea transport system substrate-binding protein	0	0	0	0	0	0	0	0	0	0	0	0	0	1	1	0	0	0	1	0	0	0
K11960	urtB; urea transport system permease protein	0	0	0	0	0	0	0	0	0	0	0	0	0	1	1	0	0	0	1	0	0	0
K11961	urtC; urea transport system permease protein	0	0	0	0	0	0	0	0	0	0	0	0	0	1	1	0	0	0	1	0	0	0
K11962	urtD; urea transport system ATP-binding protein	0	0	0	0	0	0	0	0	0	0	0	0	0	1	1	0	0	0	1	0	0	0
K11963	urtE; urea transport system ATP-binding protein	0	0	0	0	0	0	0	0	0	0	0	0	0	1	1	0	0	0	1	0	0	0
K09815	znuA; zinc transport system substrate-binding protein	1	2	1	2	1	1	1	1	1	1	1	1	1	1	1	1	1	1	1	2	1	1
K09816	znuB; zinc transport system permease protein	1	3	2	2	1	1	1	1	1	2	2	1	1	1	1	1	1	1	1	2	1	1
K09817	znuC; zinc transport system ATP-binding protein [EC:7.2.2.20]	1	3	2	2	1	1	1	1	1	2	2	1	1	1	1	1	1	1	1	2	1	1
K02009	cbiN; cobalt/nickel transport protein	0	1	2	0	0	0	0	0	0	0	0	0	0	0	0	0	0	0	0	0	0	0
K02007	cbiM; cobalt/nickel transport system permease protein	0	1	2	0	0	0	0	0	0	0	0	0	0	0	0	0	0	0	0	0	0	0
K02008	cbiQ; cobalt/nickel transport system permease protein	0	1	2	0	0	0	0	0	0	0	0	0	0	0	0	0	0	0	0	0	0	0
K02006	cbiO; cobalt/nickel transport system ATP-binding protein	0	1	2	0	0	0	0	0	0	0	0	0	0	0	0	0	0	0	0	0	0	0
Thiamine biosynthesis
KEGG ID	Definition
K03147	thiC; phosphomethylpyrimidine synthase [EC:4.1.99.17]	1	1	1	1	1	1	1	1	1	1	1	1	1	1	1	1	1	1	1	1	1	1
K03151	thiI; tRNA uracil 4-sulfurtransferase [EC:2.8.1.4]	1	1	1	1	1	1	1	1	1	1	1	1	1	1	1	1	1	1	1	1	1	1
K22699	thi4; sulfide-dependent adenosine diphosphate thiazole synthase [EC:2.4.2.59]	1	1	1	1	1	1	1	1	1	1	1	1	1	1	1	1	1	1	1	1	1	1
K00878	thiM; hydroxyethylthiazole kinase [EC:2.7.1.50]	1	2	2	1	1	1	1	1	1	1	1	1	1	1	1	1	1	1	1	1	1	1
K00788	thiE; thiamine-phosphate pyrophosphorylase [EC:2.5.1.3]	1	2	2	1	1	1	1	1	1	1	1	1	1	1	1	1	1	1	1	1	1	1
K00946	thiL; thiamine-monophosphate kinase [EC:2.7.4.16]	1	1	1	1	1	1	1	1	1	1	1	1	1	1	1	1	1	1	1	1	1	1
K00939	adk, AK; adenylate kinase [EC:2.7.4.3]	1	1	1	1	1	1	1	1	1	1	1	1	1	1	1	1	3	1	1	1	1	1
K03707	tenA; thiaminase (transcriptional activator TenA) [EC:3.5.99.2]	1	2	2	0	0	2	0	0	1	0	0	0	0	0	0	0	0	0	1	1	1	1
K02064	thiB, tbpA; thiamine transport system substrate-binding protein	1	1	1	1	1	1	1	1	1	1	1	1	1	1	1	1	1	1	1	1	1	1
K02063	thiP; thiamine transport system permease protein	1	1	1	1	1	1	1	1	1	1	1	1	1	1	1	1	1	1	1	1	1	1
K02062	thiQ; thiamine transport system ATP-binding protein [EC:7.6.2.15]	1	0	0	0	1	1	1	1	1	1	2	1	1	1	1	1	1	1	1	1	1	1
K22206	thiR; XRE family transcriptional regulator, thiamine biosynthesis regulator	2	2	2	2	2	2	2	2	1	2	2	2	2	2	2	2	2	2	2	2	2	2
K01933	purM; phosphoribosylformylglycinamidine cyclo-ligase [EC:6.3.3.1]	1	1	1	1	1	1	1	1	1	1	1	1	1	1	1	1	1	1	1	1	1	1
K03154	thiS; sulfur carrier protein	1	1	1	1	1	1	1	1	1	1	1	1	1	1	1	1	1	1	1	1	1	1
K21219	thiDN; hydroxymethylpyrimidine kinase / phosphomethylpyrimidine kinase / thiamine-phosphate diphosphorylase	1	1	1	1	1	1	1	1	1	1	1	1	1	1	1	1	1	1	1	1	1	1
K04487	iscS, NFS1; cysteine desulfurase [EC:2.8.1.7]	0	0	0	0	0	0	0	0	0	0	0	0	0	0	0	0	1	0	0	0	0	0
K01077	phoA, phoB; alkaline phosphatase [EC:3.1.3.1]	1	0	0	0	0	0	0	1	1	0	0	0	0	0	0	1	1	0	1	0	0	0
Heavy metal resistance
KEGG ID	Definition
K03325	ACR3, arsB; arsenite transporter	1	1	1	1	1	1	1	2	3	1	1	1	2	1	1	2	1	2	1	1	1	1
K03741	arsC; arsenate reductase (thioredoxin) [EC:1.20.4.4]	0	0	0	1	2	0	0	1	1	1	1	2	1	1	1	2	1	1	1	1	1	2
K07755	AS3MT, arsM; arsenite methyltransferase [EC:2.1.1.137]	0	0	0	0	0	0	0	0	0	0	0	0	0	0	0	0	0	0	0	0	0	0
K07721	ArsR family transcriptional regulator	1	1	1	1	1	1	1	1	1	1	1	1	1	1	1	1	1	1	1	1	1	1
K01551	arsA, ASNA1, GET3; arsenite/tail-anchored protein-transporting ATPase [EC:7.3.2.7 7.3.-.-]	3	3	3	3	3	3	3	3	2	3	3	3	3	3	3	3	3	3	3	3	3	3
K16264	czcD, zitB; cobalt-zinc-cadmium efflux system protein	1	1	1	1	1	1	1	1	1	1	1	1	1	1	1	0	2	1	1	1	1	1
K01534	zntA; Zn2+/Cd2+-exporting ATPase [EC:7.2.2.12 7.2.2.21]	1	2	1	2	1	3	2	1	1	1	1	4	2	2	2	2	6	2	1	1	2	2
K07213	ATOX1, ATX1, copZ, golB; copper chaperone	1	1	1	1	1	1	1	1	1	1	1	1	1	1	1	1	1	1	1	1	1	1
K17686	P-type Cu+ transporter [EC:7.2.2.8] | copA; copper (cu2+)-exporting ATPase	2	1	1	1	1	1	1	1	3	1	1	1	1	1	1	1	4	1	2	1	1	1
K00520	merA; mercuric reductase [EC:1.16.1.1]	0	0	0	0	0	0	0	0	1	0	0	1	0	0	0	0	1	0	0	0	0	0
K21903	cadC, smtB; ArsR family transcriptional regulator, lead/cadmium/zinc/bismuth-responsive transcriptional repressor	1	0	0	0	0	0	0	0	0	0	0	0	0	0	0	0	0	0	0	0	0	0
K22552	mmcO; multicopper oxidase [EC:1.16.3.1]	0	0	0	0	0	1	1	0	2	0	0	0	0	0	0	0	1	0	0	0	0	0
Environmental stress protection
KEGG ID	Definition
K04564	SOD2; superoxide dismutase, Fe-Mn family [EC:1.15.1.1]	1	1	1	1	1	1	1	1	1	1	1	1	1	1	1	1	1	2	1	1	1	1
K03782	katG; catalase-peroxidase [EC:1.11.1.21]	1	1	1	1	1	1	1	1	2	1	1	1	1	1	1	1	1	1	1	1	1	1
K03564	BCP, PRXQ, DOT5; thioredoxin-dependent peroxiredoxin [EC:1.11.1.24]	2	2	2	2	2	2	2	2	2	2	2	2	2	2	2	2	2	2	2	2	2	2
K07304	msrA; peptide-methionine (S)-S-oxide reductase [EC:1.8.4.11]	1	1	2	1	1	2	1	1	2	1	2	2	1	2	1	3	1	1	1	1	1	1
K07305	msrB; peptide-methionine (R)-S-oxide reductase [EC:1.8.4.12]	1	1	1	1	1	1	1	1	1	1	1	1	1	1	1	1	1	1	1	1	1	1
K17247	msrQ; methionine sulfoxide reductase heme-binding subunit	0	0	0	0	0	0	0	0	1	0	0	0	0	0	0	0	0	0	0	0	0	0
K03671	TXN, trxA; thioredoxin	2	3	3	3	3	3	3	2	6	3	3	2	3	4	1	2	3	4	2	2	2	2
K00384	trxB, TRR; thioredoxin reductase (NADPH) [EC:1.8.1.9]	4	4	4	3	6	5	5	3	7	3	3	3	3	6	3	2	4	5	5	2	2	2
K07390	grxD, GLRX5; monothiol glutaredoxin	1	1	1	1	1	1	1	1	1	1	1	1	1	1	1	1	1	1	1	1	1	1
K24129	glutaredoxin-dependent peroxiredoxin [EC:1.11.1.25]	2	2	2	3	4	5	6	4	2	3	3	3	3	3	3	3	4	3	4	2	3	3
K02199	ccmG, dsbE; cytochrome c biogenesis protein CcmG, thiol:disulfide interchange protein DsbE	0	0	0	1	0	0	0	1	0	0	1	0	1	0	0	0	0	1	0	0	1	0
K04047	dps; starvation-inducible DNA-binding protein	1	1	1	1	1	1	1	2	2	2	2	2	2	1	2	2	5	2	2	2	2	2
K03594	bfr; bacterioferritin [EC:1.16.3.1]	1	2	1	1	2	1	2	1	1	1	1	1	1	1	1	1	1	1	1	1	1	1
K13993	HSP20; HSP20 family protein	3	4	4	3	6	6	5	3	4	4	3	3	3	5	4	4	4	3	4	4	3	3
K04043	dnaK, HSPA9; molecular chaperone DnaK	1	1	1	1	1	1	1	1	1	1	1	1	1	1	1	1	1	1	1	1	1	1
K03686	dnaJ; molecular chaperone DnaJ	1	1	1	1	1	1	1	1	1	1	1	1	1	1	1	1	1	1	1	1	1	1
K03687	GRPE; molecular chaperone GrpE	0	1	1	0	0	0	0	0	0	1	1	1	1	0	0	1	1	0	1	0	1	0
K22447	cct, ths; archaeal chaperonin	3	3	3	3	3	4	4	3	3	3	3	3	3	3	3	3	3	3	3	3	3	3
K04797	pfdA, PFDN5; prefoldin alpha subunit	1	1	1	1	1	1	1	1	1	1	1	1	1	1	1	1	1	1	1	1	1	1
K04798	pfdB, PFDN6; prefoldin beta subunit	1	1	1	1	1	1	1	1	1	1	1	1	1	1	1	1	1	1	1	1	1	1
K14645	serine protease [EC:3.4.21.-]	2	0	0	1	3	2	3	0	0	2	2	2	2	3	3	3	2	1	1	2	3	3
K01342	aprE; subtilisin [EC:3.4.21.62]	0	0	1	0	0	0	0	1	1	1	0	1	1	0	0	0	0	1	1	0	0	0
K08651	thermitase [EC:3.4.21.66]	0	0	0	0	1	0	0	0	0	0	0	0	0	0	0	0	0	0	0	0	0	0
K03533	torD; TorA specific chaperone	0	0	0	0	0	0	0	0	0	0	0	0	0	0	0	0	0	0	0	0	0	0
K23349	dmsD; putative dimethyl sulfoxide reductase chaperone	0	0	0	0	0	0	0	0	0	0	1	0	0	0	0	1	1	0	1	1	2	1
K12373	HEXA_B; hexosaminidase [EC:3.2.1.52]	0	0	0	0	0	0	0	0	1	0	0	0	0	0	0	0	0	0	0	0	0	0
K04651	hypA, hybF; hydrogenase nickel incorporation protein HypA/HybF	0	0	0	0	0	0	0	0	0	0	0	0	0	0	0	0	0	0	0	0	0	0
K04652	hypB; hydrogenase nickel incorporation protein HypB	0	0	0	0	0	0	0	0	0	0	0	0	0	0	0	0	0	0	0	0	0	0
K03767	PPIA; peptidyl-prolyl cis-trans isomerase A (cyclophilin A) [EC:5.2.1.8]	1	1	1	1	1	1	1	1	2	1	1	1	1	1	2	1	1	2	2	2	1	2
K03768	PPIB, ppiB; peptidyl-prolyl cis-trans isomerase B (cyclophilin B) [EC:5.2.1.8]	0	0	0	0	0	0	0	0	0	0	0	0	0	0	0	0	0	0	0	0	0	0
K03775	slyD; FKBP-type peptidyl-prolyl cis-trans isomerase SlyD [EC:5.2.1.8]	1	1	1	1	1	1	1	1	1	1	1	1	1	1	1	1	1	1	1	1	1	1
K03704	cspA; cold shock protein	5	4	4	4	5	4	4	4	5	6	6	6	6	4	4	5	5	5	7	3	4	4
K01669	phr, PHR1; deoxyribodipyrimidine photo-lyase [EC:4.1.99.3]	0	1	2	1	2	2	2	1	0	2	2	2	1	1	1	1	1	1	1	2	1	1
K06876	phrB; (6-4)DNA photolyase [EC:4.1.99.13]	0	0	1	0	0	0	0	0	0	0	0	0	0	0	0	0	0	0	0	0	0	0
K09165	dodecin	1	1	1	1	1	2	1	2	2	1	1	1	1	2	1	2	2	1	2	1	2	2
K03701	uvrA; excinuclease ABC subunit A	1	1	1	1	1	1	1	1	1	1	1	1	1	1	1	1	1	1	1	0	1	1
K03702	uvrB; excinuclease ABC subunit B	1	1	1	1	1	1	1	1	1	1	1	1	1	1	1	1	1	0	1	1	1	1
K03703	uvrC; excinuclease ABC subunit C	1	1	1	1	1	1	1	1	1	1	1	1	1	1	1	1	1	1	1	1	1	1
K03657	uvrD, pcrA; ATP-dependent DNA helicase UvrD/PcrA [EC:5.6.2.4]	1	1	2	1	1	1	1	1	1	1	2	2	2	1	1	1	3	1	1	1	1	4
K04483	radA; DNA repair protein RadA	1	1	1	1	1	1	1	1	1	1	1	1	1	1	1	1	1	1	1	1	1	1
K04484	radB; DNA repair protein RadB	1	1	1	1	1	1	1	1	1	1	1	1	1	1	1	1	1	1	1	1	1	1
K10773	NTHL1, nth; endonuclease III [EC:3.2.2.- 4.2.99.18]	2	2	3	2	2	2	2	2	2	2	2	2	2	2	2	2	2	2	2	2	2	2
K03575	mutY; A/G-specific adenine glycosylase [EC:3.2.2.31]	1	1	1	1	1	1	1	2	1	1	2	1	1	1	1	1	1	1	1	1	1	1
K01247	alkA; DNA-3-methyladenine glycosylase II [EC:3.2.2.21]	1	1	1	1	1	1	1	1	1	1	1	1	1	1	1	1	1	1	1	1	1	1
K03660	N-glycosylase/DNA lyase [EC:3.2.2.- 4.2.99.18] | (RefSeq) OGG1, HMMH, HOGG1, MUTM, OGH1; 8-oxoguanine DNA glycosylase	1	1	1	1	1	1	1	1	1	1	1	1	1	1	1	1	1	1	1	1	1	1
K03297	emrE, qac, mmr, smr; small multidrug resistance pump	1	0	2	1	1	1	0	1	1	1	1	2	2	1	1	1	1	1	1	1	2	2
K20611	crtD; 1-hydroxy-2-isopentenylcarotenoid 3,4-desaturase [EC:1.3.99.37]	1	1	1	1	1	1	1	1	1	1	1	1	1	1	1	1	1	1	1	1	1	1
K20616	lyeJ; lycopene elongase/hydratase (dihydrobisanhydrobacterioruberin-forming) [EC:2.5.1.150]	1	1	1	1	1	1	1	1	1	1	1	1	1	1	1	1	1	1	1	1	1	1
K08977	cruF; bisanhydrobacterioruberin hydratase [EC:4.2.1.161]	1	1	1	1	1	1	1	1	1	1	1	1	1	1	1	1	1	1	1	1	1	1
K22502	crtY; lycopene beta-cyclase [EC:5.5.1.19]	0	1	1	1	1	1	1	0	0	1	1	1	1	1	1	0	0	0	0	1	1	1
Osmoregulation
KEGG ID	Definition
K03316	nhaP, nhaS1, nhaS2; Na+:H+ antiporter	0	0	0	0	0	0	0	0	0	0	0	0	0	0	0	0	0	0	0	0	0	0
K05565	mnhA, mrpA; multicomponent Na+:H+ antiporter subunit A	1	1	1	1	1	1	1	1	1	1	1	1	1	1	1	1	1	1	1	1	1	1
K05566	mnhB, mrpB; multicomponent Na+:H+ antiporter subunit B	3	3	3	3	3	3	3	3	3	3	3	3	3	3	3	3	3	3	3	3	3	3
K05567	mnhC, mrpC; multicomponent Na+:H+ antiporter subunit C	2	2	2	2	2	2	2	2	2	2	2	2	2	2	2	2	2	2	2	2	2	2
K05568	mnhD, mrpD; multicomponent Na+:H+ antiporter subunit D	3	3	2	3	3	3	3	3	3	3	3	3	3	3	3	3	4	3	3	3	3	3
K05569	mnhE, mrpE; multicomponent Na+:H+ antiporter subunit E	2	2	2	2	2	2	2	2	2	2	2	2	2	2	2	2	2	2	2	2	2	2
K05570	mnhF, mrpF; multicomponent Na+:H+ antiporter subunit F	2	2	2	2	2	2	2	2	2	2	2	2	2	2	2	2	2	2	2	2	2	2
K05571	mnhG, mrpG; multicomponent Na+:H+ antiporter subunit G	2	2	2	2	2	2	2	2	2	2	2	2	2	2	2	2	2	2	2	2	2	2
K07301	yrbG; cation:H+ antiporter	5	4	4	4	4	4	4	7	5	4	4	4	6	4	4	7	4	5	4	4	4	4
K03307	solute:Na+ symporter, SSS family Osmoregulated proline transporter	1	1	1	1	1	1	1	1	2	1	1	1	1	1	1	1	1	1	1	1	1	1
K03281	clcA, clcB, CLC-E, CLC-F; chloride channel protein, CIC family	0	0	0	0	0	0	0	0	0	0	0	0	0	0	0	0	0	0	0	0	0	0
K11928	sodium/proline symporter | SSS family proline:sodium (Na+) symporter opuE	1	1	3	0	1	0	0	0	2	1	1	2	1	1	1	0	0	0	0	1	1	1
K24160	NHA1, SOD2; sodium/hydrogen antiporter	3	0	0	1	1	0	0	2	2	0	0	1	1	1	1	1	0	1	1	0	1	1
K10716	kch, trkA, mthK, pch; voltage-gated potassium channel	2	1	2	3	2	2	2	5	2	2	2	3	3	2	2	2	0	2	3	1	1	1
K05845	opuC; osmoprotectant transport system substrate-binding protein	0	0	0	0	0	0	0	0	0	0	0	0	0	0	0	0	0	1	0	0	0	0
K05846	opuBD; osmoprotectant transport system permease protein	0	0	0	0	0	0	0	0	0	0	0	0	0	0	0	0	0	2	0	0	0	0
K05847	opuA; osmoprotectant transport system ATP-binding protein [EC:7.6.2.9]	0	0	0	0	0	0	0	0	0	0	0	0	0	0	0	0	0	1	0	0	0	0
K05020	opuD, betL; glycine betaine transporter	0	0	0	0	0	0	0	0	0	0	0	0	0	0	0	0	0	0	0	0	0	0
K03442	mscS; small conductance mechanosensitive channel	1	0	0	0	0	0	0	2	1	0	0	0	1	0	0	0	0	1	0	0	0	0
K03498	trkH, trkG, ktrB, ktrD; trk/ktr system potassium uptake protein	3	3	3	3	3	3	3	3	4	3	3	3	3	3	3	3	3	4	3	3	3	3
K03499	trkA, ktrA, ktrC; trk/ktr system potassium uptake protein	6	4	4	4	4	4	4	5	6	4	5	11	5	5	4	4	4	5	4	4	4	8
K00697	otsA; trehalose 6-phosphate synthase [EC:2.4.1.15 2.4.1.347]	1	1	1	1	1	1	1	1	1	1	1	1	1	1	1	1	1	1	1	1	1	1
K01087	otsB; trehalose 6-phosphate phosphatase [EC:3.1.3.12]	1	1	1	1	1	1	1	1	1	1	1	1	1	1	1	1	1	1	1	1	1	1
K00147	proA; glutamate-5-semialdehyde dehydrogenase [EC:1.2.1.41]	1	1	1	1	1	1	1	1	1	1	1	1	1	1	1	1	1	1	1	1	1	1
K00931	proB; glutamate 5-kinase [EC:2.7.2.11]	1	1	1	1	1	1	1	1	1	1	1	1	1	1	1	1	1	1	1	1	1	1
K00286	proC; pyrroline-5-carboxylate reductase [EC:1.5.1.2]	1	1	1	1	1	1	1	1	1	1	1	1	1	1	1	1	1	1	1	1	1	1
K00108	betA, CHDH; choline dehydrogenase [EC:1.1.99.1]	0	0	0	0	0	0	0	0	0	0	0	0	0	0	0	0	0	0	0	0	0	0
K00130	betB, gbsA; betaine-aldehyde dehydrogenase [EC:1.2.1.8]	0	0	0	0	0	0	0	0	0	0	0	0	0	0	0	0	0	0	0	0	0	0
K00928	lysC; aspartate kinase [EC:2.7.2.4]	1	1	1	1	1	1	1	1	1	1	1	1	1	1	1	1	1	1	1	1	1	1
K00133	asd; aspartate-semialdehyde dehydrogenase [EC:1.2.1.11]	1	1	1	1	1	1	1	1	1	1	1	1	1	1	1	1	1	1	1	1	1	1
K00836	ectB, dat; diaminobutyrate-2-oxoglutarate transaminase [EC:2.6.1.76]	2	0	2	1	2	2	2	2	3	3	2	3	3	2	2	1	1	2	2	1	1	1
K06718	ectA; L-2,4-diaminobutyric acid acetyltransferase [EC:2.3.1.178]	0	0	0	0	0	0	0	0	0	0	0	0	0	0	0	0	0	0	0	0	0	0
K06720	ectC; L-ectoine synthase [EC:4.2.1.108]	0	0	0	0	0	0	0	0	0	0	0	0	0	0	0	0	0	0	0	0	0	0
K10674	ectD; ectoine hydroxylase [EC:1.14.11.55]	0	0	0	0	0	0	0	0	0	0	0	0	0	0	0	0	0	0	0	0	0	0
K02168	betT, betS; choline/glycine/proline betaine transport protein	0	0	0	0	0	0	0	0	0	0	0	0	0	0	0	0	0	0	0	0	0	0
K10237	thuF, sugA; trehalose/maltose transport system permease protein	1	1	1	1	1	1	1	1	2	1	1	1	1	1	1	1	1	1	1	1	1	1
K13693	glucosyl-3-phosphoglycerate synthase [EC:2.4.1.266]	1	1	1	1	1	1	1	1	1	1	1	1	1	1	1	1	1	1	1	1	1	1
Defense mechanisms
CRISPR-Cas system
KEGG ID	Definition
K15342	cas1; CRISP-associated protein Cas1	0	0	0	0	1	0	0	0	0	1	1	0	1	1	0	0	0	0	0	1	0	1
K09951	cas2; CRISPR-associated protein Cas2	0	0	0	0	1	0	0	0	0	0	1	0	1	1	0	0	0	0	0	1	0	1
K07475	cas3; CRISPR-associated endonuclease Cas3-HD [EC:3.1.-.-]	1	0	0	0	1	0	0	0	0	1	1	0	1	1	0	0	0	0	0	1	0	1
K07464	cas4; CRISPR-associated exonuclease Cas4 [EC:3.1.12.1]	0	0	0	0	1	0	0	0	0	0	1	0	1	1	0	0	0	0	0	1	0	1
K19091	cas6; CRISPR-associated endoribonuclease Cas6 [EC:3.1.-.-]	1	0	0	0	1	0	0	0	0	1	1	0	1	1	0	0	0	0	0	1	0	1
K07725	csa3; CRISPR-associated protein Csa3	0	0	0	0	0	0	0	0	0	0	0	0	0	0	1	0	0	0	0	0	0	0
K19120	csc1; CRISPR-associated protein Csc1	0	0	0	0	0	0	0	0	0	0	0	0	0	0	0	0	0	0	0	0	0	0
K19115	csh2; CRISPR-associated protein Csh2	1	0	0	0	1	0	0	0	0	1	1	0	1	0	0	0	0	0	0	1	0	1
K19116	cas5h; CRISPR-associated protein Cas5h	1	0	0	0	1	0	0	0	0	1	1	0	1	0	0	0	0	0	0	1	0	1
Restriction and modification system (R-M system)
KEGG ID	Definition
K01153	hsdR; type I restriction enzyme, R subunit [EC:3.1.21.3]	0	0	1	0	0	1	0	0	2	0	0	0	0	0	0	0	0	1	0	1	1	0
K01154	hsdS; type I restriction enzyme, S subunit [EC:3.1.21.3]	0	0	1	0	0	1	0	0	2	0	0	0	0	0	0	0	0	1	0	1	1	0
K03427	hsdM; type I restriction enzyme M protein [EC:2.1.1.72]	0	0	1	0	0	1	0	0	2	0	0	0	0	0	0	0	0	1	0	1	1	0
K24451	zim; modification methylase	1	1	1	1	1	1	1	1	1	1	1	1	1	2	1	1	1	1	1	1	1	1
K07318	adenine-specific DNA-methyltransferase [EC:2.1.1.72]	0	0	0	0	0	0	0	0	0	0	0	0	0	0	0	0	0	0	0	0	0	0
K00571	site-specific DNA-methyltransferase (adenine-specific) [EC:2.1.1.72]	0	0	0	0	0	0	0	0	0	0	0	0	0	0	0	0	0	0	0	0	0	0
K01155	type II restriction enzyme [EC:3.1.21.4]	0	0	0	0	0	0	0	0	0	0	0	0	0	0	0	0	0	0	0	0	0	0
K06223	dam; DNA adenine methylase [EC:2.1.1.72]	0	0	0	0	0	0	0	0	0	0	0	0	0	1	0	0	0	0	1	1	0	0
K07319	yhdJ; adenine-specific DNA-methyltransferase [EC:2.1.1.72]	0	0	0	0	0	0	0	0	0	0	0	0	0	0	0	0	0	0	0	0	0	0
K00590	site-specific DNA-methyltransferase (cytosine-N4-specific) [EC:2.1.1.113]	1	0	0	0	0	0	0	2	0	0	0	0	0	0	1	0	0	0	0	0	0	0
K00558	DNMT1, dcm; DNA (cytosine-5)-methyltransferase 1 [EC:2.1.1.37]	0	0	0	1	1	0	0	1	0	0	1	2	1	0	0	0	0	0	0	3	0	3
K07316	mod; adenine-specific DNA-methyltransferase [EC:2.1.1.72]	0	0	0	0	0	0	0	0	0	0	0	0	0	0	0	0	0	0	0	0	0	0
K07451	mcrA; 5-methylcytosine-specific restriction enzyme A [EC:3.1.21.-]	0	0	0	0	0	0	0	0	0	1	0	0	0	0	0	0	0	1	0	0	0	0
K07452	mcrB; 5-methylcytosine-specific restriction enzyme B [EC:3.1.21.-]	0	0	0	0	0	0	0	0	0	0	0	0	0	0	0	0	0	0	0	0	0	0
K19147	mcrC; 5-methylcytosine-specific restriction enzyme subunit McrC	0	0	0	0	0	0	0	0	0	0	0	0	0	0	0	0	1	0	0	0	0	0
K07448	mrr; restriction system protein	0	0	0	0	0	0	0	0	0	0	0	0	0	0	1	0	0	0	0	1	0	0
Toxin-antitoxin system (TA system)
KEGG ID	Definition
K07171	mazF, ndoA, chpA; mRNA interferase MazF [EC:3.1.-.-]	0	1	0	0	0	0	0	0	1	2	1	2	1	0	0	0	0	1	0	2	1	1
K06218	relE, stbE; mRNA interferase RelE/StbE	0	0	0	0	0	0	0	1	0	0	0	1	0	0	0	0	0	1	0	0	0	0
K07341	doc; death on curing protein	1	1	1	0	0	0	1	1	1	1	0	1	1	1	1	0	0	0	0	1	1	0
K18828	mvpA, vapC; tRNA(fMet)-specific endonuclease VapC [EC:3.1.-.-]	0	0	0	0	1	2	3	0	0	1	2	0	0	0	0	0	0	0	0	1	0	0
K07062	fitB; toxin FitB [EC:3.1.-.-]	0	0	0	0	0	0	0	0	0	0	0	0	0	0	0	0	0	0	0	0	0	0
K18921	hokB; protein HokB	0	0	0	1	1	0	0	0	0	0	0	0	0	0	0	0	0	0	0	0	0	1
K03531	ftsZ; cell division protein FtsZ	2	2	2	2	2	2	2	2	2	2	2	2	2	2	2	2	2	2	2	2	2	2
K01885	EARS, gltX; glutamyl-tRNA synthetase [EC:6.1.1.17]	1	1	1	1	1	1	1	1	1	1	1	1	1	1	1	1	1	1	1	1	1	1
K07060	nob1; endoribonuclease Nob1 [EC:3.1.-.-]	1	1	1	1	1	1	1	1	1	1	1	1	1	1	1	1	1	1	1	1	1	1
DNA phosphothiolation system
KEGG ID	Definition
K04487	iscS, NFS1; cysteine desulfurase [EC:2.8.1.7]	0	0	0	0	0	0	0	0	0	0	0	0	0	0	0	0	1	0	0	0	0	0
K19170	dndC; DNA sulfur modification protein DndC	0	0	0	0	0	0	0	0	0	0	0	0	0	0	0	0	0	0	0	0	0	0
K19171	dndD; DNA sulfur modification protein DndD	0	0	0	0	0	0	1	0	0	0	0	0	1	0	0	0	0	0	0	0	0	0
K19172	dndE; DNA sulfur modification protein DndE	0	0	0	0	0	0	0	0	0	0	0	0	0	0	0	0	0	0	0	0	0	0
